# Supplementary material for: Alkaline Phosphatase PhoD Mutation Induces Fatty Acid and Long-Chain Polyunsaturated Fatty Acid (LC-PUFA)-Bound Phospholipid Production in the Model Diatom Phaeodactylum tricornutum
Source: Mar Drugs. 2023 Oct 26;21(11):560. doi: 10.3390/md21110560 (PMC10672530; doi:10.3390/md21110560)
Supplement: Supplementary file 1 [file marinedrugs-21-00560-s001.zip]

Archive with 2 entries (2 files):
- Supplemental material.pdf
- Supplemental table 1-4.xlsx
