# Supplementary material for: Alkaline Phosphatase PhoD Mutation Induces Fatty Acid and Long-Chain Polyunsaturated Fatty Acid (LC-PUFA)-Bound Phospholipid Production in the Model Diatom Phaeodactylum tricornutum
Source: Mar Drugs. 2023 Oct 26;21(11):560. doi: 10.3390/md21110560 (PMC10672530; doi:10.3390/md21110560)
Supplement: Supplementary file 1 [file marinedrugs-21-00560-s001.zip › Supplemental table 1-4.xlsx]

## Sheet: Table S1
Table S1. Information of all lipid molecules detected in P. tricornutum.
Category	Subclass	Name	Metabolite.ID	Fold Change	qvalue	VIP	Retention time (RT, min)	CalcMz (Da)	Formula	Adduct	Lipid.Group	Fatty.Acid	FA1	FA2	FA3	FA4	KEGG.ID	HMDB.ID	Main.Class	Super.Pathway	Sub.Pathway	Pathway	Carbon.chain	Unsaturation	mPhoD/WT	WT.1	WT.2	WT.3	WT.4	WT.5	WT.6	mPhoD.1	mPhoD.2	mPhoD.3	mPhoD.4	mPhoD.5	mPhoD.6	QC_06	QC_07	QC_08	QC_09	QC_10	QC_11	QC_12	QC_13	QC_14
Fatty acyls	OAHFA	Oahfa(44:11)	1.53_655.474729666667	0.312063	0.0114886	1.24685	1.53	655.473	C44 H63 O4	M-H	OAHFA(44:11)	(44:11)	(44:11)	NA	NA	NA	NA	NA	Fatty Acid	NA	NA	NA	44	11	Down	9.13367e+06	3.23328e+06	1.14067e+07	6.81914e+06	1.06276e+07	1.41124e+07	1.27474e+06	2.15938e+06	6.86429e+06	1.86925e+06	2.75756e+06	2.3421e+06	4.88291e+06	5.62396e+06	5.89817e+06	6.51854e+06	5.47336e+06	5.09851e+06	4.92302e+06	5.5148e+06	6.15984e+06
Fatty acyls	OAHFA	Oahfa(38:7)	1.7_579.441769583333	1.45489	0.0212329	0.707292	1.7	579.442	C38 H59 O4	M-H	OAHFA(38:7)	(38:7)	(38:7)	NA	NA	NA	NA	NA	Fatty Acid	NA	NA	NA	38	7	Non-significant	924777	723739	1.17076e+06	1.14793e+06	966774	939131	1.36819e+06	1.95679e+06	1.5446e+06	1.31243e+06	1.0435e+06	1.31923e+06	1.73637e+06	1.85313e+06	1.67123e+06	1.61175e+06	1.92969e+06	1.8629e+06	1.53951e+06	1.45323e+06	1.75114e+06
Fatty acyls	FA	Fa(18:4)	1.25_275.201640416667	4.66139	0.000864723	1.58724	1.25	275.202	O2 H27 C18	M-H	FA(18:4)	(18:4)	(18:4)	NA	NA	NA	C16300	HMDB0006547	Fatty Acid	Lipid metabolism	alpha-Linolenic acid metabolism	map00592 alpha-Linolenic acid metabolism; map01110 Biosynthesis of secondary metabolites	18	4	Up	6.8091e+07	2.88671e+07	4.13922e+07	4.62236e+07	3.6048e+07	3.71227e+07	1.28708e+08	9.57217e+07	2.23817e+08	2.88385e+08	2.30153e+08	2.34663e+08	1.28258e+08	1.20813e+08	1.17464e+08	1.23416e+08	1.2323e+08	1.20107e+08	1.22652e+08	1.23895e+08	1.14266e+08
Fatty acyls	FA	Fa(19:4)	1.45_289.217311083333	6.5944	0.000560161	1.78083	1.45	289.217	O2 H29 C19	M-H	FA(19:4)	(19:4)	(19:4)	NA	NA	NA	NA	NA	Fatty Acid	NA	NA	NA	19	4	Up	3.03672e+06	1.36713e+06	2.37198e+06	2.26488e+06	2.09601e+06	2.24219e+06	7.94636e+06	7.6177e+06	1.94645e+07	1.83664e+07	1.6325e+07	1.85058e+07	8.75309e+06	8.44843e+06	8.59345e+06	8.75332e+06	9.05901e+06	8.23147e+06	8.57173e+06	9.10761e+06	9.2653e+06
Fatty acyls	FA	Fa(20:4)	1.68_303.232954333333	2.99143	0.00610185	1.26623	1.68	303.233	O2 H31 C20	M-H	FA(20:4)	(20:4)	(20:4)	NA	NA	NA	C00219	HMDB0001043	Fatty Acid	Lipid metabolism	Arachidonic acid metabolism	map00590 Arachidonic acid metabolism; map00591 Linoleic acid metabolism; map01040 Biosynthesis of unsaturated fatty acids; map01100 Metabolic pathways; map04216 Ferroptosis; map04217 Necroptosis; map04270 Vascular smooth muscle contraction; map04611 Platelet activation; map04664 Fc epsilon RI signaling pathway; map04666 Fc gamma R-mediated phagocytosis; map04723 Retrograde endocannabinoid signali…	20	4	Up	1.21564e+08	6.19547e+07	9.33671e+07	9.86828e+07	6.5303e+07	7.15627e+07	1.48482e+08	1.21913e+08	3.31128e+08	3.41679e+08	2.92489e+08	2.97221e+08	1.63769e+08	1.65204e+08	1.66537e+08	1.62669e+08	1.67408e+08	1.61774e+08	1.56454e+08	1.57949e+08	1.59261e+08
Fatty acyls	FA	Fa(22:5)	1.82_329.24864025	0.79919	0.300337	0.347922	1.82	329.249	O2 H33 C22	M-H	FA(22:5)	(22:5)	(22:5)	NA	NA	NA	C16513	HMDB0006528	Fatty Acid	Lipid metabolism	Biosynthesis of unsaturated fatty acids	map01040 Biosynthesis of unsaturated fatty acids	22	5	Non-significant	2.64532e+07	1.17813e+07	2.30497e+07	2.03423e+07	1.91025e+07	2.58888e+07	8.45645e+06	1.41239e+07	2.60094e+07	1.73126e+07	1.71041e+07	1.81852e+07	1.83376e+07	1.72705e+07	1.65367e+07	1.7741e+07	1.73472e+07	1.80605e+07	1.80593e+07	1.82238e+07	1.82093e+07
Glycerolipids	TG	Tg(16:0/14:0/16:2)	10_792.707873666667	0.961242	0.912934	0.0364039	10	792.708	C49 H94 O6 N1	M+NH4	TG(46:2)	(16:0/14:0/16:2)	(16:0)	(14:0)	(16:2)	NA	NA	NA	Neutral glycerolipid	NA	NA	NA	46	2	Non-significant	1.37175e+09	2.0112e+09	1.81604e+09	1.9962e+09	7.10919e+08	1.02119e+09	1.27856e+09	1.42658e+09	1.21298e+09	1.50363e+09	1.66907e+09	1.49046e+09	1.57331e+09	1.61678e+09	1.46015e+09	1.59588e+09	1.52003e+09	1.58965e+09	1.52793e+09	1.4876e+09	1.45509e+09
Glycerolipids	TG	Tg(16:0/16:1/16:2)	10.01_818.723653083333	0.742289	0.402799	0.432764	10.01	818.723	C51 H96 O6 N1	M+NH4	TG(48:3)	(16:0/16:1/16:2)	(16:0)	(16:1)	(16:2)	NA	NA	NA	Neutral glycerolipid	NA	NA	NA	48	3	Non-significant	2.08439e+09	4.3251e+09	3.34411e+09	4.01383e+09	1.21471e+09	2.0347e+09	1.85683e+09	2.10283e+09	1.64273e+09	2.08113e+09	2.44695e+09	2.50093e+09	3.1019e+09	3.14211e+09	2.89496e+09	3.12573e+09	2.938e+09	2.51691e+09	2.42941e+09	2.87858e+09	2.84622e+09
Glycerolipids	TG	Tg(16:1/16:1/20:3)	10.03_870.7544325	0.924626	0.549315	0.232612	10.03	870.755	C55 H100 O6 N1	M+NH4	TG(52:5)	(16:1/16:1/20:3)	(16:1)	(16:1)	(20:3)	NA	NA	NA	Neutral glycerolipid	NA	NA	NA	52	5	Non-significant	1.86074e+08	2.04787e+08	1.88697e+08	2.26858e+08	1.46056e+08	1.50213e+08	1.83238e+08	1.40239e+08	1.03275e+08	2.20847e+08	2.28276e+08	1.43697e+08	2.6222e+08	1.6748e+08	2.65575e+08	2.82377e+08	2.06757e+08	2.12729e+08	2.36519e+08	2.32927e+08	2.56971e+08
Glycerolipids	TG	Tg(16:1/16:1/18:2)	10.05_844.738436166667	0.943095	0.850635	0.121281	10.05	844.739	C53 H98 O6 N1	M+NH4	TG(50:4)	(16:1/16:1/18:2)	(16:1)	(16:1)	(18:2)	NA	NA	NA	Neutral glycerolipid	NA	NA	NA	50	4	Non-significant	2.89497e+08	3.79524e+08	3.73605e+08	3.83742e+08	1.7764e+08	2.48962e+08	2.43866e+08	2.95152e+08	2.34056e+08	3.04638e+08	3.33474e+08	3.36342e+08	3.77833e+08	3.69468e+08	3.55663e+08	3.54468e+08	3.39872e+08	3.55617e+08	3.3809e+08	3.32835e+08	3.28577e+08
Glycerolipids	TG	Tg(19:1/16:2/16:2)	10.05_856.73891575	2.21405	0.000560161	1.13343	10.05	856.739	C54 H98 O6 N1	M+NH4	TG(51:5)	(19:1/16:2/16:2)	(19:1)	(16:2)	(16:2)	NA	NA	NA	Neutral glycerolipid	NA	NA	NA	51	5	Up	1.81473e+07	1.85202e+07	1.91524e+07	2.08286e+07	1.218e+07	1.47176e+07	3.12694e+07	3.63033e+07	3.25602e+07	4.67575e+07	4.1161e+07	4.12047e+07	3.38054e+07	3.33182e+07	3.21152e+07	3.25924e+07	3.19274e+07	3.33692e+07	3.12694e+07	3.03867e+07	3.07021e+07
Glycerolipids	TG	Tg(19:1/16:1/16:2)	10.09_858.754389083333	1.27743	0.0517601	0.484838	10.09	858.755	C54 H100 O6 N1	M+NH4	TG(51:4)	(19:1/16:1/16:2)	(19:1)	(16:1)	(16:2)	NA	NA	NA	Neutral glycerolipid	NA	NA	NA	51	4	Non-significant	1.77929e+07	1.86271e+07	2.07952e+07	1.76991e+07	1.3096e+07	1.44261e+07	2.30385e+07	1.73138e+07	1.83354e+07	2.54933e+07	2.14274e+07	2.52466e+07	2.36159e+07	2.13774e+07	2.24424e+07	2.32918e+07	2.0654e+07	2.5342e+07	2.1798e+07	2.27957e+07	2.0634e+07
Glycerolipids	TG	Tg(16:1/20:3/20:3)	10.13_922.78592525	1.14666	0.239327	0.309189	10.13	922.786	C59 H104 O6 N1	M+NH4	TG(56:7)	(16:1/20:3/20:3)	(16:1)	(20:3)	(20:3)	NA	NA	NA	Neutral glycerolipid	NA	NA	NA	56	7	Non-significant	1.81566e+07	1.63785e+07	1.38479e+07	1.64854e+07	1.26249e+07	1.47209e+07	1.45046e+07	1.56743e+07	1.74016e+07	2.1447e+07	1.49871e+07	2.17237e+07	1.72558e+07	1.4926e+07	1.49265e+07	1.46733e+07	1.51346e+07	2.88976e+07	2.4426e+07	2.47164e+07	2.50545e+07
Glycerolipids	TG	Tg(15:0/14:0/16:1)	10.15_780.707653583333	1.05673	0.609579	0.143325	10.15	780.708	C48 H94 O6 N1	M+NH4	TG(45:1)	(15:0/14:0/16:1)	(15:0)	(14:0)	(16:1)	NA	NA	NA	Neutral glycerolipid	NA	NA	NA	45	1	Non-significant	2.16012e+07	3.14959e+07	2.64248e+07	3.02352e+07	9.94017e+06	1.34797e+07	1.7997e+07	2.54892e+07	2.14536e+07	2.30635e+07	2.83796e+07	2.43492e+07	2.37883e+07	2.13718e+07	2.37815e+07	2.10774e+07	2.25492e+07	2.46859e+07	2.32965e+07	2.0133e+07	2.10305e+07
Glycerolipids	TG	Tg(15:0/16:1/16:1)	10.16_806.723752333333	0.770933	0.447712	0.384659	10.16	806.723	C50 H96 O6 N1	M+NH4	TG(47:2)	(15:0/16:1/16:1)	(15:0)	(16:1)	(16:1)	NA	NA	NA	Neutral glycerolipid	NA	NA	NA	47	2	Non-significant	6.97628e+07	1.18376e+08	1.14435e+08	1.25774e+08	3.9103e+07	6.10038e+07	5.40627e+07	7.36681e+07	5.25977e+07	6.72043e+07	8.16684e+07	7.82016e+07	8.58335e+07	8.35575e+07	8.35716e+07	8.01608e+07	8.07365e+07	8.76677e+07	8.20823e+07	7.69298e+07	7.30913e+07
Glycerolipids	TG	Tg(16:0/16:1/17:2)	10.16_832.739528666667	0.724184	0.0234751	0.634742	10.16	832.739	C52 H98 O6 N1	M+NH4	TG(49:3)	(16:0/16:1/17:2)	(16:0)	(16:1)	(17:2)	NA	NA	NA	Neutral glycerolipid	NA	NA	NA	49	3	Non-significant	3.01906e+07	4.14531e+07	4.01789e+07	4.51205e+07	4.34227e+07	5.39686e+07	2.67006e+07	3.16516e+07	2.45738e+07	3.22301e+07	3.53118e+07	3.37168e+07	3.93282e+07	3.85285e+07	3.76443e+07	3.78144e+07	4.07707e+07	3.97823e+07	3.91009e+07	4.14158e+07	3.57101e+07
Glycerolipids	TG	Tg(16:0/14:0/16:1)	10.31_794.723578083333	1.03395	0.691746	0.0921177	10.31	794.723	C49 H96 O6 N1	M+NH4	TG(46:1)	(16:0/14:0/16:1)	(16:0)	(14:0)	(16:1)	NA	NA	NA	Neutral glycerolipid	NA	NA	NA	46	1	Non-significant	5.55633e+08	8.26551e+08	7.49656e+08	8.05808e+08	2.73812e+08	3.92802e+08	5.15001e+08	6.92813e+08	4.94838e+08	6.76086e+08	7.78539e+08	5.69338e+08	7.37255e+08	7.07914e+08	7.08764e+08	6.87236e+08	7.10767e+08	6.91083e+08	6.52219e+08	7.09632e+08	6.76365e+08
Glycerolipids	TG	Tg(16:0/16:0/16:2)	10.32_820.739266583333	0.726309	0.269506	0.50082	10.32	820.739	C51 H98 O6 N1	M+NH4	TG(48:2)	(16:0/16:0/16:2)	(16:0)	(16:0)	(16:2)	NA	NA	NA	Neutral glycerolipid	NA	NA	NA	48	2	Non-significant	1.7335e+09	2.69586e+09	2.61734e+09	2.81309e+09	9.71422e+08	1.42959e+09	1.2295e+09	1.70917e+09	1.09791e+09	1.46987e+09	1.81207e+09	1.58661e+09	2.19439e+09	2.12625e+09	2.03602e+09	2.09415e+09	2.09666e+09	2.04221e+09	2.02849e+09	2.15328e+09	2.06198e+09
Glycerolipids	TG	Tg(16:1/16:2/19:0)	10.32_860.769959666667	1.00823	0.876261	0.0146898	10.32	860.77	C54 H102 O6 N1	M+NH4	TG(51:3)	(16:1/16:2/19:0)	(16:1)	(16:2)	(19:0)	NA	NA	NA	Neutral glycerolipid	NA	NA	NA	51	3	Non-significant	2.84257e+07	3.10306e+07	3.37137e+07	3.11595e+07	1.85994e+07	2.12794e+07	2.21715e+07	2.79025e+07	2.35506e+07	3.25807e+07	2.93521e+07	3.00023e+07	3.41635e+07	3.04741e+07	2.90227e+07	2.82524e+07	3.25596e+07	3.09034e+07	2.92098e+07	3.11371e+07	3.19966e+07
Glycerolipids	TG	Tg(16:0/16:1/18:2)	10.33_846.754265	0.641363	0.143413	0.656531	10.33	846.755	C53 H100 O6 N1	M+NH4	TG(50:3)	(16:0/16:1/18:2)	(16:0)	(16:1)	(18:2)	NA	NA	NA	Neutral glycerolipid	NA	NA	NA	50	3	Non-significant	2.31546e+08	3.46592e+08	3.29515e+08	3.14526e+08	1.1528e+08	1.58836e+08	1.2578e+08	1.86398e+08	1.16531e+08	1.65611e+08	1.96677e+08	1.68671e+08	2.76154e+08	2.60674e+08	2.43747e+08	2.54127e+08	2.5845e+08	2.49001e+08	2.40084e+08	2.49051e+08	2.44873e+08
Glycerolipids	TG	Tg(16:0/18:2/18:2)	10.38_872.770231	0.947304	0.884957	0.092685	10.38	872.77	C55 H102 O6 N1	M+NH4	TG(52:4)	(16:0/18:2/18:2)	(16:0)	(18:2)	(18:2)	NA	NA	NA	Neutral glycerolipid	NA	NA	NA	52	4	Non-significant	1.24025e+08	1.29035e+08	1.22627e+08	1.24571e+08	6.28588e+07	7.38527e+07	8.50381e+07	1.01372e+08	8.25611e+07	1.15205e+08	1.2135e+08	9.78782e+07	1.39483e+08	1.26528e+08	1.21088e+08	1.29525e+08	1.26254e+08	1.22043e+08	1.21381e+08	1.20856e+08	1.19652e+08
Glycerolipids	TG	Tg(18:1/18:2/18:2)	10.39_898.7862245	1.03877	0.666777	0.114821	10.39	898.786	C57 H104 O6 N1	M+NH4	TG(54:5)	(18:1/18:2/18:2)	(18:1)	(18:2)	(18:2)	NA	NA	NA	Neutral glycerolipid	NA	NA	NA	54	5	Non-significant	1.13756e+08	8.46044e+07	7.9609e+07	8.80061e+07	5.56398e+07	6.31412e+07	8.35707e+07	7.95377e+07	7.35739e+07	9.93119e+07	8.77369e+07	7.98195e+07	9.20877e+07	8.72043e+07	8.7705e+07	8.70621e+07	9.86544e+07	7.86434e+07	8.60258e+07	8.17321e+07	8.5436e+07
Glycerolipids	TG	Tg(15:0/16:0/16:1)	10.46_808.739483333333	0.917282	0.962764	0.0877237	10.46	808.739	C50 H98 O6 N1	M+NH4	TG(47:1)	(15:0/16:0/16:1)	(15:0)	(16:0)	(16:1)	NA	NA	NA	Neutral glycerolipid	NA	NA	NA	47	1	Non-significant	2.77821e+07	4.8542e+07	4.31303e+07	5.02179e+07	1.54141e+07	2.14916e+07	2.49485e+07	3.58106e+07	2.39061e+07	3.61748e+07	3.53356e+07	3.33148e+07	4.1111e+07	4.08674e+07	4.24195e+07	4.17482e+07	4.00985e+07	4.07033e+07	3.7252e+07	4.02113e+07	3.8822e+07
Glycerolipids	TG	Tg(19:1/14:0/16:1)	10.46_834.755440083333	0.960637	0.897085	0.0137979	10.46	834.755	C52 H100 O6 N1	M+NH4	TG(49:2)	(19:1/14:0/16:1)	(19:1)	(14:0)	(16:1)	NA	NA	NA	Neutral glycerolipid	NA	NA	NA	49	2	Non-significant	2.13142e+07	3.08747e+07	2.88345e+07	3.16064e+07	1.02871e+07	1.36034e+07	1.76751e+07	2.41985e+07	1.70931e+07	2.64305e+07	2.3159e+07	2.25903e+07	2.88894e+07	2.96784e+07	3.00648e+07	2.818e+07	2.79943e+07	2.947e+07	2.60773e+07	2.80994e+07	2.71845e+07
Glycerolipids	TG	Tg(19:1/16:1/20:3)	10.51_912.80171275	0.777892	0.507111	0.309835	10.51	912.801	C58 H106 O6 N1	M+NH4	TG(55:5)	(19:1/16:1/20:3)	(19:1)	(16:1)	(20:3)	NA	NA	NA	Neutral glycerolipid	NA	NA	NA	55	5	Non-significant	2.94027e+06	3.16893e+07	2.84346e+07	4.40992e+06	1.39513e+06	2.38467e+06	7.83957e+06	9.32381e+06	6.94962e+06	1.17344e+07	9.36976e+06	1.02106e+07	7.8558e+06	9.06831e+06	8.06082e+06	8.79925e+06	8.57428e+06	9.04158e+06	7.73599e+06	8.57884e+06	8.08289e+06
Glycerolipids	TG	Tg(16:1/16:1/19:0)	10.53_862.78585225	1.24541	0.255584	0.397041	10.53	862.786	C54 H104 O6 N1	M+NH4	TG(51:2)	(16:1/16:1/19:0)	(16:1)	(16:1)	(19:0)	NA	NA	NA	Neutral glycerolipid	NA	NA	NA	51	2	Non-significant	2.63476e+07	3.46005e+07	3.62011e+07	3.22698e+07	1.17212e+07	1.62604e+07	2.82414e+07	3.27106e+07	2.79064e+07	4.24181e+07	2.99771e+07	3.47753e+07	3.31907e+07	3.79429e+07	3.24668e+07	3.59942e+07	3.40449e+07	3.42076e+07	3.38454e+07	3.53879e+07	3.13823e+07
Glycerolipids	TG	Tg(16:1/19:0/20:3)	10.55_914.817513416667	0.897351	0.842175	0.119485	10.55	914.817	C58 H108 O6 N1	M+NH4	TG(55:4)	(16:1/19:0/20:3)	(16:1)	(19:0)	(20:3)	NA	NA	NA	Neutral glycerolipid	NA	NA	NA	55	4	Non-significant	1.34835e+07	1.39644e+07	1.08808e+07	1.24346e+07	5.58261e+06	5.09483e+06	7.25509e+06	8.90308e+06	7.21936e+06	1.23124e+07	9.08061e+06	1.03634e+07	9.87374e+06	1.11244e+07	9.49522e+06	1.14429e+07	1.14367e+07	1.35352e+07	1.03371e+07	1.04032e+07	1.05783e+07
Glycerolipids	TG	Tg(16:0/16:0/18:2)	10.6_848.770011583333	0.803593	0.696381	0.249149	10.6	848.77	C53 H102 O6 N1	M+NH4	TG(50:2)	(16:0/16:0/18:2)	(16:0)	(16:0)	(18:2)	NA	NA	NA	Neutral glycerolipid	NA	NA	NA	50	2	Non-significant	1.36595e+08	2.269e+08	1.94466e+08	2.11507e+08	5.83302e+07	7.70923e+07	9.72835e+07	1.40464e+08	8.61213e+07	1.3945e+08	1.40706e+08	1.23139e+08	1.81313e+08	2.01092e+08	1.91605e+08	1.78573e+08	1.78858e+08	1.87813e+08	1.71281e+08	1.7892e+08	1.71287e+08
Glycerolipids	TG	Tg(16:0/14:0/16:0)	10.61_796.73900175	1.07357	0.571944	0.164323	10.61	796.739	C49 H98 O6 N1	M+NH4	TG(46:0)	(16:0/14:0/16:0)	(16:0)	(14:0)	(16:0)	NA	NA	NA	Neutral glycerolipid	NA	NA	NA	46	0	Non-significant	8.37246e+06	1.43368e+07	1.0103e+07	1.22809e+07	3.63509e+06	5.83859e+06	8.57123e+06	1.00021e+07	7.57013e+06	1.31657e+07	9.11705e+06	1.01549e+07	1.04658e+07	1.15863e+07	1.06688e+07	1.07683e+07	9.38646e+06	1.05242e+07	1.03956e+07	9.39508e+06	1.05918e+07
Glycerolipids	TG	Tg(16:0/16:0/16:1)	10.61_822.754987666667	0.879322	0.88561	0.141292	10.61	822.755	C51 H100 O6 N1	M+NH4	TG(48:1)	(16:0/16:0/16:1)	(16:0)	(16:0)	(16:1)	NA	NA	NA	Neutral glycerolipid	NA	NA	NA	48	1	Non-significant	4.50985e+08	7.80859e+08	6.50817e+08	7.89036e+08	2.16824e+08	3.22598e+08	4.06752e+08	5.13124e+08	3.33566e+08	5.32884e+08	5.19929e+08	5.17351e+08	6.47989e+08	7.00792e+08	6.75552e+08	6.31659e+08	6.27114e+08	6.66183e+08	6.06229e+08	6.40122e+08	6.29951e+08
Glycerolipids	TG	Tg(16:0/18:1/18:2)	10.63_874.785852833333	1.47999	0.0795621	0.648614	10.63	874.786	C55 H104 O6 N1	M+NH4	TG(52:3)	(16:0/18:1/18:2)	(16:0)	(18:1)	(18:2)	NA	NA	NA	Neutral glycerolipid	NA	NA	NA	52	3	Non-significant	1.33588e+08	1.28306e+08	1.556e+08	1.18511e+08	6.31207e+07	5.95308e+07	1.2345e+08	1.53378e+08	1.34484e+08	1.7408e+08	2.15613e+08	1.73805e+08	1.87579e+08	2.04519e+08	1.8921e+08	1.80727e+08	1.74398e+08	1.86733e+08	1.81197e+08	1.84149e+08	1.74285e+08
Glycerolipids	TG	Tg(18:1/18:1/18:2)	10.64_900.80209275	1.3357	0.156326	0.506417	10.64	900.801	C57 H106 O6 N1	M+NH4	TG(54:4)	(18:1/18:1/18:2)	(18:1)	(18:1)	(18:2)	NA	NA	NA	Neutral glycerolipid	NA	NA	NA	54	4	Non-significant	1.13623e+08	1.01991e+08	1.14926e+08	9.83953e+07	5.56273e+07	4.82956e+07	9.64437e+07	1.10334e+08	8.59257e+07	1.39037e+08	1.53839e+08	1.26159e+08	1.38915e+08	1.54415e+08	1.44598e+08	1.36795e+08	1.31723e+08	1.42583e+08	1.36138e+08	1.36599e+08	1.26188e+08
Glycerolipids	TG	Tg(18:1/17:1/18:1)	10.75_888.801671333333	1.61047	0.138187	0.652323	10.75	888.801	C56 H106 O6 N1	M+NH4	TG(53:3)	(18:1/17:1/18:1)	(18:1)	(17:1)	(18:1)	NA	NA	NA	Neutral glycerolipid	NA	NA	NA	53	3	Non-significant	5.21391e+06	5.85564e+06	7.69067e+06	4.69119e+06	1.99763e+06	2.0694e+06	4.8321e+06	8.0142e+06	3.79174e+06	8.07918e+06	1.15772e+07	8.02329e+06	9.90934e+06	9.33499e+06	7.53723e+06	9.13065e+06	9.07427e+06	9.58561e+06	7.62164e+06	8.76289e+06	8.85438e+06
Glycerolipids	TG	Tg(16:0/16:1/19:0)	10.81_864.80154	1.11942	0.51371	0.218757	10.81	864.801	C54 H106 O6 N1	M+NH4	TG(51:1)	(16:0/16:1/19:0)	(16:0)	(16:1)	(19:0)	NA	NA	NA	Neutral glycerolipid	NA	NA	NA	51	1	Non-significant	7.35436e+06	9.65189e+06	9.16466e+06	8.41394e+06	2.9465e+06	3.99648e+06	5.85856e+06	8.11087e+06	5.69292e+06	1.08838e+07	8.45516e+06	7.48583e+06	9.34593e+06	9.1744e+06	9.51429e+06	7.88339e+06	9.30771e+06	8.86132e+06	9.40062e+06	8.88211e+06	1.02951e+07
Glycerolipids	TG	Tg(16:0/16:0/18:1)	10.89_850.785800666667	1.21807	0.346672	0.336013	10.89	850.786	C53 H104 O6 N1	M+NH4	TG(50:1)	(16:0/16:0/18:1)	(16:0)	(16:0)	(18:1)	NA	NA	NA	Neutral glycerolipid	NA	NA	NA	50	1	Non-significant	4.9038e+07	6.22106e+07	5.68893e+07	6.18953e+07	2.37342e+07	2.64567e+07	4.1778e+07	7.05618e+07	3.87809e+07	6.36001e+07	7.40111e+07	5.26013e+07	8.00997e+07	7.56288e+07	7.71475e+07	7.15567e+07	7.55771e+07	7.45637e+07	7.1894e+07	6.31629e+07	7.39726e+07
Glycerolipids	TG	Tg(16:0/18:1/18:1)	10.89_876.80190825	1.54331	0.100752	0.649364	10.89	876.801	C55 H106 O6 N1	M+NH4	TG(52:2)	(16:0/18:1/18:1)	(16:0)	(18:1)	(18:1)	NA	NA	NA	Neutral glycerolipid	NA	NA	NA	52	2	Non-significant	1.23502e+08	1.12173e+08	1.42885e+08	1.01633e+08	5.3069e+07	5.29722e+07	1.02587e+08	1.65615e+08	9.53468e+07	1.62292e+08	2.25627e+08	1.53276e+08	2.02318e+08	1.88795e+08	1.88014e+08	1.80617e+08	1.86344e+08	1.78467e+08	1.72892e+08	1.6068e+08	1.74235e+08
Glycerolipids	TG	Tg(18:1/18:1/18:1)	10.89_902.8175905	1.63607	0.0923141	0.698167	10.89	902.817	C57 H108 O6 N1	M+NH4	TG(54:3)	(18:1/18:1/18:1)	(18:1)	(18:1)	(18:1)	NA	NA	NA	Neutral glycerolipid	NA	NA	NA	54	3	Non-significant	1.86955e+08	1.80248e+08	2.36266e+08	1.55816e+08	7.80794e+07	7.71254e+07	1.63196e+08	2.78446e+08	1.46321e+08	2.68042e+08	3.83279e+08	2.56883e+08	3.30061e+08	3.16417e+08	3.25608e+08	3.01195e+08	3.1809e+08	3.05243e+08	3.0301e+08	2.74274e+08	3.06526e+08
Glycerolipids	TG	Tg(20:0/16:2/19:0)	10.89_918.8484975	1.44823	0.104857	0.593028	10.89	918.848	C58 H112 O6 N1	M+NH4	TG(55:2)	(20:0/16:2/19:0)	(20:0)	(16:2)	(19:0)	NA	NA	NA	Neutral glycerolipid	NA	NA	NA	55	2	Non-significant	1.27062e+07	1.16567e+07	1.44228e+07	1.11138e+07	6.99046e+06	6.09147e+06	1.08027e+07	1.66304e+07	9.98766e+06	1.63514e+07	2.18833e+07	1.55564e+07	1.94189e+07	1.86464e+07	1.82091e+07	1.73815e+07	1.85841e+07	1.78004e+07	1.69353e+07	1.55083e+07	1.74172e+07
Glycerolipids	TG	Tg(16:0/16:0/16:0)	10.9_824.7702565	1.05398	0.696381	0.100333	10.9	824.77	C51 H102 O6 N1	M+NH4	TG(48:0)	(16:0/16:0/16:0)	(16:0)	(16:0)	(16:0)	NA	NA	NA	Neutral glycerolipid	NA	NA	NA	48	0	Non-significant	6.71974e+06	7.11289e+06	6.1568e+06	7.23351e+06	4.25821e+06	4.599e+06	5.60843e+06	7.16612e+06	4.87321e+06	8.49286e+06	5.82629e+06	6.06101e+06	7.36177e+06	6.76256e+06	6.761e+06	6.49345e+06	6.91554e+06	6.81646e+06	7.11079e+06	6.14321e+06	7.48546e+06
Glycerolipids	TG	Tg(16:1/16:1/24:1)	11.13_930.848979416667	0.920132	0.9151	0.105848	11.13	930.848	C59 H112 O6 N1	M+NH4	TG(56:3)	(16:1/16:1/24:1)	(16:1)	(16:1)	(24:1)	NA	NA	NA	Neutral glycerolipid	NA	NA	NA	56	3	Non-significant	1.12383e+07	1.44458e+07	1.17597e+07	1.02704e+07	5.42051e+06	5.45975e+06	1.00342e+07	9.69603e+06	7.88867e+06	8.81613e+06	8.00241e+06	9.47724e+06	1.68809e+07	1.59836e+07	1.65871e+07	1.46546e+07	1.35445e+07	1.44434e+07	1.44313e+07	1.49537e+07	1.22162e+07
Glycerolipids	TG	Tg(18:0/18:1/18:1)	11.15_904.833434083333	1.44357	0.174055	0.529664	11.15	904.833	C57 H110 O6 N1	M+NH4	TG(54:2)	(18:0/18:1/18:1)	(18:0)	(18:1)	(18:1)	NA	NA	NA	Neutral glycerolipid	NA	NA	NA	54	2	Non-significant	4.63216e+07	4.81614e+07	5.87623e+07	4.46573e+07	1.98693e+07	2.53174e+07	3.77342e+07	6.05583e+07	3.43076e+07	6.78896e+07	8.90737e+07	6.13542e+07	8.66939e+07	8.23826e+07	7.7485e+07	8.12055e+07	8.20334e+07	7.46591e+07	7.68866e+07	7.85191e+07	7.50758e+07
Glycerolipids	TG	Tg(18:0/16:0/18:1)	11.16_878.817440666667	1.42494	0.172327	0.523598	11.16	878.817	C55 H108 O6 N1	M+NH4	TG(52:1)	(18:0/16:0/18:1)	(18:0)	(16:0)	(18:1)	NA	NA	NA	Neutral glycerolipid	NA	NA	NA	52	1	Non-significant	1.95982e+07	1.96809e+07	2.27673e+07	1.59819e+07	8.65468e+06	1.07992e+07	1.41516e+07	2.48251e+07	1.46351e+07	2.73839e+07	3.48558e+07	2.30548e+07	3.30839e+07	3.06641e+07	2.82617e+07	3.0216e+07	3.00893e+07	2.84891e+07	2.83851e+07	2.89729e+07	2.76431e+07
Glycerolipids	TG	Tg(18:0/18:0/18:1)	11.41_906.84862625	1.17942	0.436525	0.283136	11.41	906.848	C57 H112 O6 N1	M+NH4	TG(54:1)	(18:0/18:0/18:1)	(18:0)	(18:0)	(18:1)	NA	NA	NA	Neutral glycerolipid	NA	NA	NA	54	1	Non-significant	7.57792e+06	7.14034e+06	6.96879e+06	6.66179e+06	3.34653e+06	3.07693e+06	5.08415e+06	6.55813e+06	4.23865e+06	8.16645e+06	8.99854e+06	7.96535e+06	9.60963e+06	9.33559e+06	1.18102e+07	1.03465e+07	9.85211e+06	9.53457e+06	7.96829e+06	8.74349e+06	9.55747e+06
Glycerolipids	DG	Dg(16:0/20:5)	7.75_632.525296916667	1.26253	0.223813	0.523453	7.75	632.525	C39 H70 O5 N1	M+NH4	DG(36:5)	(16:0/20:5)	(16:0)	(20:5)	NA	NA	NA	NA	Neutral glycerolipid	NA	NA	NA	36	5	Non-significant	2.74914e+08	1.64788e+08	1.91928e+08	1.07882e+08	2.98907e+08	2.72471e+08	2.07141e+08	2.33219e+08	2.89862e+08	2.48819e+08	3.50645e+08	3.2535e+08	2.24206e+08	2.12571e+08	2.1322e+08	2.08677e+08	2.04203e+08	1.99815e+08	1.87729e+08	1.86941e+08	1.89356e+08
Glycerolipids	DG	Dg(16:1/18:2)	7.76_608.525846583333	1.10683	0.564112	0.243842	7.76	608.525	C37 H70 O5 N1	M+NH4	DG(34:3)	(16:1/18:2)	(16:1)	(18:2)	NA	NA	NA	NA	Neutral glycerolipid	NA	NA	NA	34	3	Non-significant	3.45154e+07	2.36208e+07	2.91457e+07	1.46272e+07	3.35682e+07	3.22208e+07	3.67549e+07	3.97866e+07	2.31286e+07	2.15866e+07	3.27083e+07	3.16486e+07	2.53675e+07	2.56827e+07	2.59582e+07	2.46387e+07	2.47109e+07	2.38871e+07	2.39498e+07	2.28633e+07	2.27118e+07
Glycerolipids	DG	Dg(16:0/16:0)	8.47_586.54122625	1.1862	0.17526	0.41673	8.47	586.541	C35 H72 O5 N1	M+NH4	DG(32:0)	(16:0/16:0)	(16:0)	(16:0)	NA	NA	NA	NA	Neutral glycerolipid	NA	NA	NA	32	0	Non-significant	3.82683e+07	2.40915e+07	2.35135e+07	2.23811e+07	2.83312e+07	3.11642e+07	2.92573e+07	2.55024e+07	4.05033e+07	3.33849e+07	3.49561e+07	3.53802e+07	2.58903e+07	2.61333e+07	2.70259e+07	2.63989e+07	2.65553e+07	2.50713e+07	2.66092e+07	2.46275e+07	2.27586e+07
Glycerolipids	DG	Dg(15:0/16:1)	7.87_570.50954975	0.880993	0.343614	0.266452	7.87	570.509	C34 H68 O5 N1	M+NH4	DG(31:1)	(15:0/16:1)	(15:0)	(16:1)	NA	NA	NA	NA	Neutral glycerolipid	NA	NA	NA	31	1	Non-significant	2.93361e+07	2.81916e+07	3.07788e+07	2.75927e+07	4.27338e+07	3.43221e+07	3.34551e+07	4.13921e+07	2.35927e+07	2.04778e+07	2.50678e+07	2.60066e+07	2.77818e+07	2.70233e+07	2.64399e+07	2.68318e+07	2.70166e+07	2.70829e+07	2.38473e+07	2.37437e+07	2.24965e+07
Glycerolipids	DG	Dg(16:0/22:6)	7.94_658.541209666667	1.69897	0.0426593	0.890038	7.94	658.541	C41 H72 O5 N1	M+NH4	DG(38:6)	(16:0/22:6)	(16:0)	(22:6)	NA	NA	NA	NA	Neutral glycerolipid	NA	NA	NA	38	6	Non-significant	2.6322e+07	1.44575e+07	1.20677e+07	1.16657e+07	2.68399e+07	3.00134e+07	2.50471e+07	2.50614e+07	4.82983e+07	3.60731e+07	3.85383e+07	3.31797e+07	2.23486e+07	2.2323e+07	2.31506e+07	2.18821e+07	2.24985e+07	2.26656e+07	2.16173e+07	2.13834e+07	2.07295e+07
Glycerolipids	DG	Dg(16:0/14:0)	8.04_558.509337083333	2.52312	0.0110282	1.1468	8.04	558.509	C33 H68 O5 N1	M+NH4	DG(30:0)	(16:0/14:0)	(16:0)	(14:0)	NA	NA	NA	NA	Neutral glycerolipid	NA	NA	NA	30	0	Up	1.63916e+07	7.71211e+06	8.92047e+06	8.02212e+06	9.03648e+06	8.92982e+06	1.56355e+07	1.13122e+07	3.27667e+07	2.98947e+07	2.8093e+07	3.11937e+07	1.44867e+07	1.40193e+07	1.42272e+07	1.54783e+07	1.47063e+07	1.31822e+07	1.40972e+07	1.2072e+07	1.2024e+07
Glycerolipids	DG	Dg(16:0/16:1)	8.09_584.525550333333	0.930893	0.533526	0.117668	8.09	584.525	C35 H70 O5 N1	M+NH4	DG(32:1)	(16:0/16:1)	(16:0)	(16:1)	NA	NA	NA	NA	Neutral glycerolipid	NA	NA	NA	32	1	Non-significant	3.12842e+09	2.28247e+09	2.41295e+09	1.9708e+09	3.06637e+09	2.45135e+09	2.42787e+09	2.56883e+09	2.1575e+09	2.06203e+09	2.38459e+09	2.65335e+09	2.26608e+09	2.29729e+09	2.14858e+09	2.19194e+09	2.16455e+09	2.27057e+09	2.2512e+09	2.19617e+09	2.15535e+09
Glycerolipids	DG	Dg(16:1/17:0)	8.3_598.54116825	0.578786	0.0048946	0.870879	8.3	598.541	C36 H72 O5 N1	M+NH4	DG(33:1)	(16:1/17:0)	(16:1)	(17:0)	NA	NA	NA	NA	Neutral glycerolipid	NA	NA	NA	33	1	Non-significant	1.68131e+07	1.20478e+07	1.45756e+07	1.16053e+07	1.94289e+07	1.79697e+07	9.42873e+06	1.00613e+07	8.84492e+06	6.96807e+06	8.82017e+06	9.38e+06	1.01386e+07	9.88173e+06	1.04057e+07	1.04286e+07	1.00878e+07	1.06453e+07	1.0752e+07	1.0055e+07	9.91922e+06
Glycerolipids	DG	Dg(16:1/19:0)	8.4_626.572002416667	0.965159	0.829668	0.017658	8.4	626.572	C38 H76 O5 N1	M+NH4	DG(35:1)	(16:1/19:0)	(16:1)	(19:0)	NA	NA	NA	NA	Neutral glycerolipid	NA	NA	NA	35	1	Non-significant	1.52605e+07	1.0174e+07	1.17712e+07	1.01984e+07	1.73498e+07	1.52902e+07	1.12678e+07	9.9636e+06	1.77226e+07	1.31874e+07	1.07846e+07	1.43292e+07	1.08502e+07	1.08852e+07	1.05523e+07	1.06863e+07	1.01509e+07	1.02632e+07	1.05693e+07	1.06032e+07	9.81515e+06
Glycerolipids	DG	Dg(16:0/18:1)	8.5_612.556152833333	0.636918	0.00279312	0.823372	8.5	612.556	C37 H74 O5 N1	M+NH4	DG(34:1)	(16:0/18:1)	(16:0)	(18:1)	NA	NA	C13861	HMDB0007102	Neutral glycerolipid	NA	NA	NA	34	1	Non-significant	4.46157e+07	3.95523e+07	4.21331e+07	3.64245e+07	4.86609e+07	4.96432e+07	2.62352e+07	2.97476e+07	2.90939e+07	2.13448e+07	3.41232e+07	2.57098e+07	3.06906e+07	2.82942e+07	2.93384e+07	2.91876e+07	2.87137e+07	2.93548e+07	3.3246e+07	2.85859e+07	2.78909e+07
Glycerolipids	DG	Dg(18:1/18:1)	8.53_638.572069	1.86314	0.00947433	0.941164	8.53	638.572	C39 H76 O5 N1	M+NH4	DG(36:2)	(18:1/18:1)	(18:1)	(18:1)	NA	NA	NA	NA	Neutral glycerolipid	NA	NA	NA	36	2	Non-significant	1.87809e+07	1.22764e+07	1.70372e+07	9.24556e+06	1.21024e+07	1.26033e+07	2.03686e+07	2.28915e+07	2.43556e+07	1.98426e+07	4.12942e+07	2.41103e+07	1.80095e+07	1.77339e+07	1.70796e+07	1.75774e+07	1.78807e+07	1.75359e+07	2.32405e+07	1.62277e+07	1.66567e+07
Glycerolipids	DG	Dg(18:0/16:0)	8.87_614.571821333333	1.0687	0.678702	0.143098	8.87	614.572	C37 H76 O5 N1	M+NH4	DG(34:0)	(18:0/16:0)	(18:0)	(16:0)	NA	NA	NA	NA	Neutral glycerolipid	NA	NA	NA	34	0	Non-significant	2.65773e+07	1.97758e+07	1.34744e+07	1.43656e+07	1.8972e+07	1.59979e+07	2.31995e+07	1.30841e+07	2.41001e+07	2.06378e+07	1.53886e+07	2.02524e+07	1.58062e+07	1.67295e+07	1.58451e+07	1.4775e+07	1.6005e+07	1.49486e+07	1.61206e+07	1.53949e+07	1.55768e+07
Glycerolipids	MG	Mg(24:0)	3.1_443.409742916667	1.44342	0.27148	0.657239	3.1	443.409	C27 H55 O4	M+H	MG(24:0)	(24:0)	(24:0)	NA	NA	NA	NA	NA	Neutral glycerolipid	NA	NA	NA	24	0	Non-significant	9.00555e+07	7.14535e+06	3.82868e+07	5.03426e+07	1.47542e+07	4.18023e+07	5.82174e+07	2.05654e+07	6.86913e+07	7.85211e+07	5.36091e+07	7.02616e+07	2.86418e+07	2.68294e+07	2.48002e+07	2.71717e+07	2.71182e+07	2.71513e+07	2.74683e+07	2.50189e+07	2.87395e+07
Glycerolipids	DG	Dg(42:5)	8.91_699.592244	2.31764	0.15159	0.958305	8.91	699.592	C45 H79 O5	M+H	DG(42:5)	(42:5)	(42:5)	NA	NA	NA	NA	NA	Neutral glycerolipid	NA	NA	NA	42	5	Non-significant	8.44253e+06	1.40872e+06	7.86016e+06	1.61744e+06	1.36847e+07	5.74545e+06	1.27269e+07	4.61921e+06	1.74801e+07	1.33913e+07	4.93138e+06	3.66806e+07	8.48587e+06	8.41125e+06	8.30975e+06	8.7595e+06	8.02497e+06	8.49714e+06	8.04588e+06	9.03947e+06	8.08965e+06
Glycerolipids	TG	Tg(46:1)	10.3_799.678642833333	1.20626	0.174055	0.400853	10.3	799.679	C49 H92 O6 Na1	M+Na	TG(46:1)	(16:0/14:0/16:1)	(16:0)	(14:0)	(16:1)	NA	NA	NA	Neutral glycerolipid	NA	NA	NA	46	1	Non-significant	4.97414e+07	4.44733e+07	3.94099e+07	4.44825e+07	2.53794e+07	2.78575e+07	4.2867e+07	4.5845e+07	4.50067e+07	5.47774e+07	4.99402e+07	4.06239e+07	4.57664e+07	4.56004e+07	4.37695e+07	4.58597e+07	4.46938e+07	4.41299e+07	4.18141e+07	4.50759e+07	4.43286e+07
Glycerolipids	MG	Mg(17:3)	2.95_339.25297325	3.85894	0.0975689	1.06985	2.95	339.253	C20 H35 O4	M+H	MG(17:3)	(17:3)	(17:3)	NA	NA	NA	NA	NA	Neutral glycerolipid	NA	NA	NA	17	3	Non-significant	4.32705e+07	7.99705e+06	1.37004e+07	2.41029e+07	1.07506e+07	6.32036e+06	3.7342e+07	6.91319e+06	1.67741e+08	2.83029e+07	9.76314e+07	7.16641e+07	2.42696e+07	2.23781e+07	2.17771e+07	2.43983e+07	3.23808e+07	2.86084e+07	2.4431e+07	2.95614e+07	2.19736e+07
Glycerophospholipids	LPC	Lpc(16:2)	0.85_536.299025833333	3.39329	0.00921749	1.49024	0.85	536.299	C25 H47 O9 N1 P1	M+HCOO	LPC(16:2)	(16:2)	(16:2)	NA	NA	NA	NA	NA	P-Choline	NA	NA	NA	16	2	Up	1.46783e+07	5.3248e+06	4.44002e+06	1.18093e+07	1.95987e+07	1.49711e+07	3.83577e+07	2.76621e+07	3.85034e+07	4.26745e+07	4.12112e+07	5.19114e+07	2.83039e+07	2.9471e+07	2.44225e+07	2.7411e+07	2.8083e+07	2.60458e+07	2.72159e+07	3.39638e+07	3.08765e+07
Glycerophospholipids	LPC	Lpc(20:5)	0.87_586.316417083333	3.76816	0.00585347	1.55909	0.87	586.315	C29 H49 O9 N1 P1	M+HCOO	LPC(20:5)	(20:5)	(20:5)	NA	NA	NA	NA	NA	P-Choline	NA	NA	NA	20	5	Up	1.27887e+08	4.12014e+07	3.15921e+07	5.99844e+07	1.16939e+08	9.30926e+07	2.67401e+08	1.96307e+08	3.46241e+08	3.20777e+08	3.0566e+08	3.37274e+08	2.0053e+08	1.95038e+08	1.95167e+08	1.98275e+08	1.95135e+08	1.78972e+08	1.95082e+08	2.00091e+08	1.99612e+08
Glycerophospholipids	LPC	Lpc(18:3)	0.9_562.315720833333	4.21081	0.000605257	1.60738	0.9	562.315	C27 H49 O9 N1 P1	M+HCOO	LPC(18:3)	(18:3)	(18:3)	NA	NA	NA	NA	NA	P-Choline	NA	NA	NA	18	3	Up	1.04487e+07	4.04981e+06	4.2346e+06	6.45971e+06	7.89681e+06	6.98114e+06	2.71949e+07	1.86297e+07	3.17179e+07	2.97517e+07	2.91137e+07	3.23226e+07	1.70991e+07	1.78487e+07	2.10537e+07	1.7188e+07	1.74948e+07	1.69548e+07	1.72207e+07	1.82561e+07	2.11366e+07
Glycerophospholipids	LPI	Lpi(16:0)	0.94_571.289125	2.14122	0.0774409	0.80667	0.94	571.289	C25 H48 O12 N0 P1	M-H	LPI(16:0)	(16:0)	(16:0)	NA	NA	NA	NA	NA	P-Inositol	NA	NA	NA	16	0	Non-significant	6.47154e+06	5.50004e+06	5.33019e+06	1.15625e+07	1.95176e+06	6.24546e+06	1.96547e+07	3.8317e+06	1.00092e+07	1.31871e+07	1.76498e+07	1.50243e+07	9.58105e+06	9.24487e+06	7.84488e+06	9.426e+06	9.67989e+06	8.65373e+06	7.19716e+06	8.55575e+06	9.53135e+06
Glycerophospholipids	LPC	Lpc(22:6)	0.96_612.33343775	2.28774	0.0048946	1.18231	0.96	612.331	C31 H51 O9 N1 P1	M+HCOO	LPC(22:6)	(22:6)	(22:6)	NA	NA	NA	NA	NA	P-Choline	NA	NA	NA	22	6	Up	9.20062e+07	4.92579e+07	4.07023e+07	8.47365e+07	8.0633e+07	8.3605e+07	1.61335e+08	1.16015e+08	1.73719e+08	1.80058e+08	1.55396e+08	1.99359e+08	1.1364e+08	1.20008e+08	1.17349e+08	1.15585e+08	1.26199e+08	1.11446e+08	1.03993e+08	1.24625e+08	1.18138e+08
Glycerophospholipids	LPC	Lpc(16:1)	0.97_538.31504325	1.91774	0.0114886	1.0177	0.97	538.315	C25 H49 O9 N1 P1	M+HCOO	LPC(16:1)	(16:1)	(16:1)	NA	NA	NA	NA	NA	P-Choline	NA	NA	NA	16	1	Up	1.36707e+08	6.22897e+07	6.4254e+07	9.18162e+07	1.23139e+08	1.17412e+08	1.98341e+08	1.19545e+08	1.93987e+08	2.05646e+08	1.91922e+08	2.32802e+08	1.45903e+08	1.51466e+08	1.44872e+08	1.4176e+08	1.53632e+08	1.34647e+08	1.28961e+08	1.513e+08	1.41899e+08
Glycerophospholipids	LPC	Lpc(20:4)	0.97_588.331555083333	2.44232	0.000605257	1.23178	0.97	588.331	C29 H51 O9 N1 P1	M+HCOO	LPC(20:4)	(20:4)	(20:4)	NA	NA	NA	C04230	HMDB0010396	P-Choline	Lipid metabolism	Glycerophospholipid metabolism	map00564 Glycerophospholipid metabolism; map05231 Choline metabolism in cancer	20	4	Up	2.17588e+07	1.13905e+07	1.24881e+07	1.39996e+07	1.38064e+07	1.65934e+07	3.72301e+07	2.48754e+07	3.87245e+07	4.14798e+07	3.70492e+07	4.05401e+07	2.46107e+07	2.67537e+07	2.6127e+07	2.49154e+07	2.74191e+07	2.39545e+07	2.24633e+07	2.66231e+07	2.54983e+07
Glycerophospholipids	LPC	Lpc(18:2)	1.04_564.332083416667	3.11406	0.000371963	1.39716	1.04	564.331	C27 H51 O9 N1 P1	M+HCOO	LPC(18:2)	(18:2)	(18:2)	NA	NA	NA	NA	NA	P-Choline	NA	NA	NA	18	2	Up	7.81318e+07	3.97629e+07	4.67122e+07	5.22985e+07	5.74769e+07	6.14159e+07	1.59473e+08	1.07862e+08	1.87542e+08	1.89247e+08	1.93492e+08	2.0808e+08	1.17521e+08	1.19986e+08	1.13569e+08	1.15782e+08	1.14018e+08	1.04035e+08	1.10831e+08	1.16064e+08	1.07564e+08
Glycerophospholipids	LPC	Lpc(16:0)	1.15_540.330766833333	6.39762	0.000560161	1.77972	1.15	540.331	C25 H51 O9 N1 P1	M+HCOO	LPC(16:0)	(16:0)	(16:0)	NA	NA	NA	NA	NA	P-Choline	NA	NA	NA	16	0	Up	4.57782e+07	1.74329e+07	2.43098e+07	2.19473e+07	3.29706e+07	2.13352e+07	1.00892e+08	8.59422e+07	2.25355e+08	2.601e+08	2.06791e+08	1.68684e+08	9.69886e+07	1.0426e+08	1.05689e+08	8.69696e+07	9.89652e+07	9.33038e+07	9.48731e+07	8.90513e+07	1.06891e+08
Glycerophospholipids	LPC	Lpc(20:3)	1.15_590.347473333333	2.63638	0.000927631	1.265	1.15	590.346	C29 H53 O9 N1 P1	M+HCOO	LPC(20:3)	(20:3)	(20:3)	NA	NA	NA	C04230	HMDB0010393	P-Choline	Lipid metabolism	Glycerophospholipid metabolism	map00564 Glycerophospholipid metabolism; map05231 Choline metabolism in cancer	20	3	Up	2.22002e+07	1.02053e+07	1.52351e+07	1.32773e+07	1.04298e+07	1.38187e+07	4.11073e+07	2.44337e+07	3.73049e+07	4.11284e+07	4.06969e+07	3.98593e+07	2.50516e+07	2.46578e+07	2.55685e+07	2.30725e+07	2.71383e+07	2.35033e+07	2.44337e+07	2.40166e+07	2.52264e+07
Glycerophospholipids	LPC	Lpc(18:1)	1.25_566.347736166667	0.614249	0.271681	0.668177	1.25	566.346	C27 H53 O9 N1 P1	M+HCOO	LPC(18:1)	(18:1)	(18:1)	NA	NA	NA	C04230	HMDB0010385	P-Choline	Lipid metabolism	Glycerophospholipid metabolism	map00564 Glycerophospholipid metabolism; map05231 Choline metabolism in cancer	18	1	Non-significant	1.81017e+07	4.45622e+07	4.16172e+07	4.74831e+07	9.83202e+06	3.9878e+07	3.5139e+07	9.20865e+06	1.93319e+07	2.17807e+07	2.13798e+07	1.69153e+07	1.32345e+07	1.28535e+07	1.42906e+07	1.26622e+07	1.52169e+07	1.30121e+07	1.23151e+07	1.23028e+07	1.09265e+07
Glycerophospholipids	LPC	Lpc(18:0)	1.58_568.363377916667	3.0781	0.0165756	1.1946	1.58	568.362	C27 H55 O9 N1 P1	M+HCOO	LPC(18:0)	(18:0)	(18:0)	NA	NA	NA	NA	NA	P-Choline	NA	NA	NA	18	0	Up	1.49354e+06	3.01714e+06	3.43189e+06	4.60028e+06	1.98503e+06	6.51685e+06	5.02085e+06	4.57608e+06	1.35705e+07	1.87268e+07	1.18986e+07	1.0985e+07	5.56325e+06	5.31716e+06	5.7938e+06	5.74249e+06	5.5615e+06	5.65706e+06	5.77988e+06	5.76024e+06	5.94953e+06
Glycerophospholipids	PE	Pe(16:2/20:5)	3.55_732.461240416667	2.14704	0.0165756	1.0418	3.55	732.461	C41 H67 O8 N1 P1	M-H	PE(36:7)	(16:2/20:5)	(16:2)	(20:5)	NA	NA	NA	NA	P-Ethanol Amine	NA	NA	NA	36	7	Up	899562	781210	706253	807016	1.44779e+06	988837	1.11966e+06	1.2016e+06	2.27917e+06	2.43674e+06	3.12674e+06	1.92538e+06	995313	1.05635e+06	1.1735e+06	1.06506e+06	1.08512e+06	1.00338e+06	1.04355e+06	1.05528e+06	981791
Glycerophospholipids	PE	Pe(20:5/20:5)	3.63_784.4912155	0.524026	0.0592695	0.876052	3.63	784.491	C45 H71 O8 N1 P1	M+H	PE(40:10)	(20:5/20:5)	(20:5)	(20:5)	NA	NA	NA	NA	P-Ethanol Amine	NA	NA	NA	40	10	Non-significant	7.57756e+07	1.20243e+08	1.58066e+08	1.0065e+08	2.49844e+08	1.67646e+08	1.08626e+08	1.62766e+08	4.17427e+07	3.68848e+07	5.27856e+07	5.4264e+07	9.4311e+07	8.90696e+07	9.25354e+07	8.93312e+07	9.24143e+07	9.14217e+07	1.06167e+08	1.01136e+08	1.05685e+08
Glycerophospholipids	PG	Pg(16:1/20:5)	3.63_784.511883916667	0.410234	0.0451164	1.22923	3.63	784.512	C42 H75 O10 N1 P1	M+NH4	PG(36:6)	(16:1/20:5)	(16:1)	(20:5)	NA	NA	NA	NA	P-Glycerol	NA	NA	NA	36	6	Down	1.9086e+08	4.91792e+08	3.49926e+08	2.7314e+08	5.51258e+08	4.95656e+08	2.74739e+08	4.45339e+08	4.91107e+07	4.19125e+07	7.93237e+07	7.47044e+07	2.43177e+08	2.32739e+08	2.36258e+08	2.29755e+08	2.35752e+08	2.35205e+08	2.27338e+08	2.23387e+08	2.37901e+08
Glycerophospholipids	PG	Pg(16:1/16:1)	3.72_736.512948833333	0.269375	0.118212	1.58912	3.72	736.512	C38 H75 O10 N1 P1	M+NH4	PG(32:2)	(16:1/16:1)	(16:1)	(16:1)	NA	NA	NA	NA	P-Glycerol	NA	NA	NA	32	2	Non-significant	6.54177e+07	9.83575e+07	9.76405e+07	9.66371e+07	8.43893e+07	9.22663e+07	5.31841e+07	72683.3	1.63168e+07	1.54656e+07	2.75237e+07	3.14745e+07	5.18961e+07	5.15906e+07	5.00036e+07	5.1556e+07	4.78293e+07	4.82003e+07	4.99362e+07	4.33027e+07	4.55946e+07
Glycerophospholipids	PC	Pc(16:2/14:0)	3.78_746.498022666667	1.53768	0.0318538	0.760077	3.78	746.498	C39 H73 O10 N1 P1	M+HCOO	PC(30:2)	(16:2/14:0)	(16:2)	(14:0)	NA	NA	NA	NA	P-Choline	NA	NA	NA	30	2	Non-significant	1.08182e+06	1.28602e+06	1.33341e+06	1.56142e+06	2.42005e+06	1.79995e+06	2.85232e+06	2.81108e+06	1.67945e+06	1.96409e+06	2.28928e+06	2.98507e+06	2.27905e+06	1.48549e+06	2.35201e+06	1.61781e+06	1.77547e+06	1.60046e+06	2.51802e+06	2.43613e+06	1.67169e+06
Glycerophospholipids	PC	Pc(16:1/16:2)	3.89_772.514690666667	0.48853	0.0108912	1.05519	3.89	772.513	C41 H75 O10 N1 P1	M+HCOO	PC(32:3)	(16:1/16:2)	(16:1)	(16:2)	NA	NA	NA	NA	P-Choline	NA	NA	NA	32	3	Down	4.27101e+06	6.95877e+06	6.20096e+06	6.40024e+06	7.56857e+06	7.13104e+06	4.21631e+06	4.78599e+06	1.84593e+06	2.16198e+06	2.53909e+06	3.27404e+06	4.80351e+06	4.85125e+06	4.86757e+06	5.02979e+06	5.00529e+06	5.01393e+06	4.7787e+06	4.65743e+06	4.94052e+06
Glycerophospholipids	PE	Pe(20:5/22:6)	3.99_808.495731666667	0.598971	0.0559305	0.704395	3.99	808.492	C47 H71 O8 N1 P1	M-H	PE(42:11)	(20:5/22:6)	(20:5)	(22:6)	NA	NA	NA	NA	P-Ethanol Amine	NA	NA	NA	42	11	Non-significant	5.22867e+06	6.38823e+06	6.72887e+06	5.14281e+06	1.35348e+07	7.58803e+06	4.89719e+06	8.07569e+06	3.17766e+06	3.9254e+06	3.2137e+06	3.43127e+06	6.27209e+06	6.96061e+06	7.13419e+06	7.44764e+06	6.61105e+06	6.74013e+06	6.86188e+06	6.72646e+06	6.682e+06
Glycerophospholipids	PE	Pe(14:0/20:5)	4.13_708.46127075	1.62115	0.0150358	0.909	4.13	708.461	C39 H67 O8 N1 P1	M-H	PE(34:5)	(14:0/20:5)	(14:0)	(20:5)	NA	NA	NA	NA	P-Ethanol Amine	NA	NA	NA	34	5	Non-significant	832064	569953	852178	779343	1.35388e+06	918969	1.24941e+06	1.7276e+06	1.30423e+06	1.32883e+06	1.41679e+06	1.57556e+06	1.01729e+06	1.17272e+06	1.07065e+06	1.04841e+06	1.06536e+06	1.14132e+06	1.12937e+06	1.20279e+06	1.08389e+06
Glycerophospholipids	PC	Pc(16:1/18:3)	4.18_798.530625916667	0.470641	0.00407729	1.09417	4.18	798.529	C43 H77 O10 N1 P1	M+HCOO	PC(34:4)	(16:1/18:3)	(16:1)	(18:3)	NA	NA	NA	NA	P-Choline	NA	NA	NA	34	4	Down	7.1224e+06	1.35376e+07	1.08881e+07	1.06886e+07	1.30894e+07	9.92762e+06	6.41008e+06	7.19519e+06	3.62427e+06	3.61286e+06	4.64695e+06	5.22171e+06	5.79116e+06	6.5486e+06	6.34974e+06	6.07287e+06	6.47444e+06	6.40053e+06	6.3361e+06	6.62365e+06	6.69475e+06
Glycerophospholipids	PE	Pe(16:1/20:5)	4.21_734.479996666667	0.546837	0.02839	0.838752	4.21	734.477	C41 H69 O8 N1 P1	M-H	PE(36:6)	(16:1/20:5)	(16:1)	(20:5)	NA	NA	NA	NA	P-Ethanol Amine	NA	NA	NA	36	6	Non-significant	7.00307e+06	8.77678e+06	9.81995e+06	7.24177e+06	1.7138e+07	1.12678e+07	5.96105e+06	1.01473e+07	5.14905e+06	3.67571e+06	4.10711e+06	4.45213e+06	7.70397e+06	7.80404e+06	7.76233e+06	7.88743e+06	7.86121e+06	7.80307e+06	8.12468e+06	8.01709e+06	9.18892e+06
Glycerophospholipids	PE	Pe(16:1/14:0)	4.8_660.4631425	0.8787	0.377348	0.264303	4.8	660.461	C35 H67 O8 N1 P1	M-H	PE(30:1)	(16:1/14:0)	(16:1)	(14:0)	NA	NA	NA	NA	P-Ethanol Amine	NA	NA	NA	30	1	Non-significant	1.7621e+06	1.54503e+06	1.94621e+06	1.93299e+06	2.71314e+06	1.91679e+06	2.02487e+06	2.87769e+06	1.33366e+06	1.27151e+06	1.46112e+06	1.41412e+06	1.82525e+06	1.80288e+06	1.84538e+06	1.8333e+06	1.79403e+06	1.87934e+06	1.8991e+06	1.87659e+06	1.88441e+06
Glycerophospholipids	PC	Pc(16:1/18:2)	4.9_800.548067833333	0.637104	0.0587241	0.812156	4.9	800.545	C43 H79 O10 N1 P1	M+HCOO	PC(34:3)	(16:1/18:2)	(16:1)	(18:2)	NA	NA	NA	NA	P-Choline	NA	NA	NA	34	3	Non-significant	9.84107e+06	1.44469e+07	1.27122e+07	1.32901e+07	1.19186e+07	1.20947e+07	1.17848e+07	1.24568e+07	3.93503e+06	5.19202e+06	6.86766e+06	7.10286e+06	1.05165e+07	9.7538e+06	1.03872e+07	1.09e+07	1.09065e+07	1.04824e+07	1.03528e+07	1.06871e+07	1.02718e+07
Glycerophospholipids	PC	Pc(16:1/20:3)	5.17_826.5609415	0.779457	0.11327	0.554174	5.17	826.56	C45 H81 O10 N1 P1	M+HCOO	PC(36:4)	(16:1/20:3)	(16:1)	(20:3)	NA	NA	NA	NA	P-Choline	NA	NA	NA	36	4	Non-significant	553405	722604	666296	562579	574361	690363	594413	644988	336320	335147	600975	426404	575373	521629	528275	545757	601791	557939	609453	573679	574702
Glycerophospholipids	PE	Pe(16:0/20:5)	5.2_736.494116166667	0.514241	0.0476097	0.958313	5.2	736.492	C41 H71 O8 N1 P1	M-H	PE(36:5)	(16:0/20:5)	(16:0)	(20:5)	NA	NA	NA	NA	P-Ethanol Amine	NA	NA	NA	36	5	Non-significant	1.12213e+06	1.70938e+06	1.85696e+06	1.64998e+06	2.99259e+06	2.11492e+06	1.3525e+06	2.30062e+06	459487	599333	486902	687140	1.50243e+06	1.53704e+06	1.63327e+06	1.58676e+06	1.55823e+06	1.44789e+06	1.37818e+06	1.25058e+06	1.60375e+06
Glycerophospholipids	PE	Pe(16:1/18:2)	5.23_712.493439666667	1.13561	0.741218	0.164926	5.23	712.492	C39 H71 O8 N1 P1	M-H	PE(34:3)	(16:1/18:2)	(16:1)	(18:2)	NA	NA	NA	NA	P-Ethanol Amine	NA	NA	NA	34	3	Non-significant	849092	866103	1.05991e+06	826474	1.51567e+06	1.06877e+06	1.39799e+06	2.20826e+06	819124	802345	923187	873998	1.05069e+06	1.061e+06	1.06702e+06	1.06555e+06	1.06232e+06	1.09455e+06	1.0425e+06	1.09731e+06	1.12656e+06
Glycerophospholipids	PC	Pc(17:1/17:1)	5.95_758.569215166667	0.265469	0.000141695	1.53812	5.95	758.569	C42 H81 O8 N1 P1	M+H	PC(34:2)	(17:1/17:1)	(17:1)	(17:1)	NA	NA	NA	NA	P-Choline	NA	NA	NA	34	2	Down	5.49079e+08	8.48255e+08	7.26527e+08	5.8879e+08	5.07222e+08	6.04112e+08	1.95429e+08	2.32693e+08	1.36885e+08	1.16812e+08	1.67037e+08	1.66296e+08	2.9021e+08	2.83088e+08	2.88171e+08	2.88633e+08	2.8303e+08	2.93779e+08	2.74461e+08	2.79078e+08	2.77815e+08
Glycerophospholipids	PE	Pe(16:0/16:1)	6.18_688.49311825	0.710488	0.0803929	0.642122	6.18	688.492	C37 H71 O8 N1 P1	M-H	PE(32:1)	(16:0/16:1)	(16:0)	(16:1)	NA	NA	NA	NA	P-Ethanol Amine	NA	NA	NA	32	1	Non-significant	2.81329e+06	3.31533e+06	3.51838e+06	3.37612e+06	4.566e+06	3.52947e+06	3.41046e+06	4.09604e+06	1.99654e+06	1.61822e+06	1.84299e+06	2.04024e+06	2.77572e+06	2.82337e+06	2.88955e+06	2.96848e+06	2.95379e+06	2.82074e+06	3.35455e+06	2.8558e+06	2.86058e+06
Glycerophospholipids	PC	Pc(18:1/18:2)	6.26_828.57657275	0.820808	0.0942322	0.474834	6.26	828.576	C45 H83 O10 N1 P1	M+HCOO	PC(36:3)	(18:1/18:2)	(18:1)	(18:2)	NA	NA	NA	NA	P-Choline	NA	NA	NA	36	3	Non-significant	2.24636e+06	2.17551e+06	2.15839e+06	1.74335e+06	1.8719e+06	2.24914e+06	1.59118e+06	1.63197e+06	1.41979e+06	1.38917e+06	2.46934e+06	1.71323e+06	1.85143e+06	1.94173e+06	1.9122e+06	2.01175e+06	1.87675e+06	1.87806e+06	1.89683e+06	1.93745e+06	1.94028e+06
Glycerophospholipids	PC	Pc(16:0/18:1)	7.43_804.579877166667	0.436698	0.000927631	1.12725	7.43	804.576	C43 H83 O10 N1 P1	M+HCOO	PC(34:1)	(16:0/18:1)	(16:0)	(18:1)	NA	NA	NA	NA	P-Choline	NA	NA	NA	34	1	Down	5.12419e+06	5.60976e+06	5.4436e+06	5.64112e+06	9.15486e+06	7.27283e+06	3.23907e+06	3.89324e+06	2.26457e+06	2.24735e+06	2.55837e+06	2.49953e+06	5.57202e+06	5.58532e+06	5.79185e+06	5.79965e+06	5.76972e+06	4.74984e+06	5.49199e+06	5.80008e+06	5.60188e+06
Glycerophospholipids	PC	Pc(18:1/18:1)	7.61_830.595243083333	1.67341	0.0174975	0.843678	7.61	830.592	C45 H85 O10 N1 P1	M+HCOO	PC(36:2)	(18:1/18:1)	(18:1)	(18:1)	NA	NA	NA	NA	P-Choline	NA	NA	NA	36	2	Non-significant	3.7984e+06	2.08827e+06	3.00934e+06	2.02889e+06	2.66662e+06	2.73204e+06	3.40868e+06	3.56368e+06	4.90817e+06	3.898e+06	7.05736e+06	4.48012e+06	3.6623e+06	3.58209e+06	3.74832e+06	3.81077e+06	3.68202e+06	3.7392e+06	3.69915e+06	3.76451e+06	3.79829e+06
Glycerophospholipids	PE	Pe(16:0/18:1)	7.79_716.526349166667	1.44845	0.0495535	0.664643	7.79	716.524	C39 H75 O8 N1 P1	M-H	PE(34:1)	(16:0/18:1)	(16:0)	(18:1)	NA	NA	C13877	HMDB0008927	P-Ethanol Amine	NA	NA	NA	34	1	Non-significant	1.64376e+06	890619	1.27287e+06	903296	1.09825e+06	1.11468e+06	1.3346e+06	1.32377e+06	1.63024e+06	1.44479e+06	2.63628e+06	1.65859e+06	1.59607e+06	1.70069e+06	1.74634e+06	1.72401e+06	1.68796e+06	1.58237e+06	1.97967e+06	1.7875e+06	1.73062e+06
Glycerophospholipids	LPG	Lpg(22:6)	0.81_555.27293475	3.26621	0.0299734	1.18286	0.81	555.273	C28 H44 O9 N0 P1	M-H	LPG(22:6)	(22:6)	(22:6)	NA	NA	NA	NA	NA	P-Glycerol	NA	NA	NA	22	6	Up	1.61573e+07	6.79683e+06	7.09998e+06	1.10677e+07	9.6085e+06	1.37769e+07	2.84521e+07	7.15317e+06	3.63238e+07	4.70025e+07	4.5626e+07	4.61367e+07	1.6275e+07	2.0327e+07	1.941e+07	1.80827e+07	1.86146e+07	2.03901e+07	2.11967e+07	1.83924e+07	1.93442e+07
Glycerophospholipids	LPC	Lpc(18:4)	0.82_516.308639666667	5.58871	0.000750217	1.75058	0.82	516.308	C26 H47 O7 N1 P1	M+H	LPC(18:4)	(18:4)	(18:4)	NA	NA	NA	NA	NA	P-Choline	NA	NA	NA	18	4	Up	7.74947e+07	4.16695e+07	2.44551e+07	7.34295e+07	5.93645e+07	4.60847e+07	3.65239e+08	2.13041e+08	2.98218e+08	3.30088e+08	2.87591e+08	3.08171e+08	1.84441e+08	1.77894e+08	1.80587e+08	1.80713e+08	1.83371e+08	1.8543e+08	1.98647e+08	1.94249e+08	1.92999e+08
Glycerophospholipids	LPC	Lpc(16:2)(rep)	0.85_492.309405333333	2.45647	0.0112822	1.24276	0.85	492.308	C24 H47 O7 N1 P1	M+H	LPC(16:2)	(16:2)	(16:2)	NA	NA	NA	NA	NA	P-Choline	NA	NA	NA	16	2	Up	6.50812e+08	2.97411e+08	2.17934e+08	5.49898e+08	7.37886e+08	5.37212e+08	1.32797e+09	8.28162e+08	1.25074e+09	1.43086e+09	1.12361e+09	1.38633e+09	8.89257e+08	8.5837e+08	8.70404e+08	8.69043e+08	8.84335e+08	8.97489e+08	9.34023e+08	9.15816e+08	9.01932e+08
Glycerophospholipids	LPC	Lpc(20:5)(rep)	0.87_542.325106833333	2.65829	0.0077004	1.32197	0.87	542.324	C28 H49 O7 N1 P1	M+H	LPC(20:5)	(20:5)	(20:5)	NA	NA	NA	NA	NA	P-Choline	NA	NA	NA	20	5	Up	4.91097e+09	1.90783e+09	1.55994e+09	2.49616e+09	4.23343e+09	3.46373e+09	8.37512e+09	5.8861e+09	9.02981e+09	9.30015e+09	8.08743e+09	8.69133e+09	5.91146e+09	5.90846e+09	5.7789e+09	5.87891e+09	5.84834e+09	5.91545e+09	6.04016e+09	5.8616e+09	5.74246e+09
Glycerophospholipids	LPE	Lpe(20:5)	0.9_500.277909166667	2.35881	0.00945113	1.17811	0.9	500.277	C25 H43 O7 N1 P1	M+H	LPE(20:5)	(20:5)	(20:5)	NA	NA	NA	NA	NA	P-Ethanol Amine	NA	NA	NA	20	5	Up	1.98655e+08	7.95611e+07	1.25235e+08	1.20983e+08	2.34687e+08	1.6446e+08	2.31428e+08	2.19397e+08	4.81827e+08	4.41242e+08	3.84231e+08	4.20423e+08	2.33527e+08	2.29233e+08	2.23404e+08	2.27255e+08	2.23958e+08	2.31621e+08	2.3501e+08	2.30883e+08	2.27932e+08
Glycerophospholipids	LPC	Lpc(18:3)(rep)	0.9_518.32547575	2.81273	0.000565927	1.35045	0.9	518.324	C26 H49 O7 N1 P1	M+H	LPC(18:3)	(18:3)	(18:3)	NA	NA	NA	NA	NA	P-Choline	NA	NA	NA	18	3	Up	3.8915e+08	1.87088e+08	2.01759e+08	2.46426e+08	2.90493e+08	2.55366e+08	7.50007e+08	5.17275e+08	7.95513e+08	8.15667e+08	7.34558e+08	8.03755e+08	5.12722e+08	5.09838e+08	5.03676e+08	5.17836e+08	5.13506e+08	5.28676e+08	5.24037e+08	5.09423e+08	5.03678e+08
Glycerophospholipids	LPG	Lpg(16:1)	0.92_481.257547166667	3.20325	0.0299734	1.17674	0.92	481.257	C22 H42 O9 N0 P1	M-H	LPG(16:1)	(16:1)	(16:1)	NA	NA	NA	NA	NA	P-Glycerol	NA	NA	NA	16	1	Up	1.49702e+08	4.60444e+07	4.67961e+07	7.85545e+07	4.86153e+07	8.41061e+07	2.15833e+08	4.8089e+07	2.47475e+08	3.23858e+08	2.99761e+08	3.18675e+08	1.71076e+08	1.72263e+08	1.6441e+08	1.28002e+08	1.37683e+08	1.14981e+08	1.2086e+08	1.28244e+08	1.305e+08
Glycerophospholipids	LPC	Lpc(14:0)	0.94_468.308676666667	2.28935	0.00635029	1.16598	0.94	468.308	C22 H47 O7 N1 P1	M+H	LPC(14:0)	(14:0)	(14:0)	NA	NA	NA	NA	NA	P-Choline	NA	NA	NA	14	0	Up	1.73221e+08	6.66295e+07	7.24959e+07	1.11261e+08	1.16772e+08	7.43591e+07	2.46756e+08	1.55892e+08	3.0921e+08	2.81676e+08	2.15032e+08	1.98788e+08	1.46525e+08	1.58705e+08	1.56715e+08	1.62313e+08	1.63665e+08	1.67613e+08	1.60189e+08	1.57161e+08	1.5919e+08
Glycerophospholipids	LPC	Lpc(22:6)(rep)	0.96_568.34002125	1.69718	0.0103755	0.910724	0.96	568.34	C30 H51 O7 N1 P1	M+H	LPC(22:6)	(22:6)	(22:6)	NA	NA	NA	NA	NA	P-Choline	NA	NA	NA	22	6	Non-significant	2.92074e+09	1.72179e+09	1.5138e+09	2.84158e+09	2.26498e+09	2.4223e+09	3.52563e+09	2.90468e+09	4.40674e+09	4.61167e+09	3.66922e+09	4.1083e+09	2.90386e+09	2.89e+09	2.85278e+09	2.91757e+09	2.92914e+09	2.95994e+09	3.00181e+09	2.94825e+09	2.92384e+09
Glycerophospholipids	LPC	Lpc(16:1)(rep)	0.97_494.32471375	1.4131	0.0373541	0.696261	0.97	494.324	C24 H49 O7 N1 P1	M+H	LPC(16:1)	(16:1)	(16:1)	NA	NA	NA	NA	NA	P-Choline	NA	NA	NA	16	1	Non-significant	4.00783e+09	2.07138e+09	2.21847e+09	2.89569e+09	3.39446e+09	3.13028e+09	4.16328e+09	2.91885e+09	4.61167e+09	4.75872e+09	4.08775e+09	4.49719e+09	3.26454e+09	3.26222e+09	3.28276e+09	3.32221e+09	3.36849e+09	3.36329e+09	3.42051e+09	3.38734e+09	3.36374e+09
Glycerophospholipids	LPC	Lpc(20:4)(rep)	0.97_544.341253916667	1.67994	0.00190726	0.921672	0.97	544.34	C28 H51 O7 N1 P1	M+H	LPC(20:4)	(20:4)	(20:4)	NA	NA	NA	C04230	HMDB0010396	P-Choline	Lipid metabolism	Glycerophospholipid metabolism	map00564 Glycerophospholipid metabolism; map05231 Choline metabolism in cancer	20	4	Non-significant	6.58684e+08	4.08268e+08	4.42566e+08	4.41131e+08	4.6065e+08	4.67055e+08	8.21862e+08	6.14865e+08	8.95243e+08	8.68939e+08	8.26061e+08	8.08501e+08	6.12087e+08	5.9665e+08	5.82177e+08	6.13341e+08	6.08919e+08	6.06205e+08	6.23305e+08	6.12563e+08	6.16144e+08
Glycerophospholipids	LPG	Lpg(16:0)	0.99_483.273320916667	2.44956	0.0771723	0.952126	0.99	483.273	C22 H44 O9 N0 P1	M-H	LPG(16:0)	(16:0)	(16:0)	NA	NA	NA	NA	NA	P-Glycerol	NA	NA	NA	16	0	Non-significant	2.14017e+08	5.293e+07	6.27407e+07	1.01031e+08	6.03542e+07	9.1239e+07	1.85916e+08	4.62832e+07	2.4677e+08	3.0018e+08	3.14322e+08	3.32937e+08	1.67793e+08	1.71036e+08	1.7389e+08	1.66691e+08	1.75092e+08	1.61929e+08	1.59138e+08	1.78797e+08	1.72758e+08
Glycerophospholipids	LPE	Lpe(22:6)	1_526.293558333333	1.62963	0.0457391	0.780534	1	526.293	C27 H45 O7 N1 P1	M+H	LPE(22:6)	(22:6)	(22:6)	NA	NA	NA	NA	NA	P-Ethanol Amine	NA	NA	NA	22	6	Non-significant	3.44857e+08	2.13378e+08	2.64021e+08	3.33709e+08	3.73781e+08	2.91204e+08	2.92312e+08	3.23171e+08	6.82097e+08	6.33825e+08	4.91355e+08	5.44724e+08	3.44232e+08	3.09841e+08	3.41186e+08	3.47876e+08	3.20191e+08	3.49591e+08	3.54889e+08	3.52366e+08	3.57674e+08
Glycerophospholipids	LPE	Lpe(16:1)	1.01_452.277232	2.83427	0.0301336	1.15012	1.01	452.277	C21 H43 O7 N1 P1	M+H	LPE(16:1)	(16:1)	(16:1)	NA	NA	NA	NA	NA	P-Ethanol Amine	NA	NA	NA	16	1	Up	5.42537e+07	2.38798e+07	3.21568e+07	3.31696e+07	5.75035e+07	3.65908e+07	4.80505e+07	4.77396e+07	1.5329e+08	2.12796e+08	7.66042e+07	1.34814e+08	6.03053e+07	5.69187e+07	5.58575e+07	5.58271e+07	4.74175e+07	6.15911e+07	5.84505e+07	5.74355e+07	4.7045e+07
Glycerophospholipids	LPG	Lpg(16:0)(rep)	1.01_485.287564166667	15.2618	0.109239	1.27196	1.01	485.287	C22 H46 O9 N0 P1	M+H	LPG(16:0)	(16:0)	(16:0)	NA	NA	NA	NA	NA	P-Glycerol	NA	NA	NA	16	0	Non-significant	8.08144e+07	2.70648e+07	3.56187e+07	5.83932e+07	2.35275e+07	6.74642e+07	8.66641e+07	3.92061e+09	1.22799e+08	1.5127e+08	4.96501e+07	1.3892e+08	6.3803e+07	7.32978e+07	5.4111e+07	5.4104e+07	8.22304e+07	7.03462e+07	4.99772e+07	4.76758e+07	7.59462e+07
Glycerophospholipids	LPC	Lpc(18:2)(rep)	1.04_520.340776333333	2.43321	0.000424983	1.24077	1.04	520.34	C26 H51 O7 N1 P1	M+H	LPC(18:2)	(18:2)	(18:2)	NA	NA	NA	NA	NA	P-Choline	NA	NA	NA	18	2	Up	1.91427e+09	1.05789e+09	1.30236e+09	1.35852e+09	1.49772e+09	1.29296e+09	3.04388e+09	2.44101e+09	3.79962e+09	3.81344e+09	3.43763e+09	3.9611e+09	2.3553e+09	2.33433e+09	2.3486e+09	2.43476e+09	2.32458e+09	2.39819e+09	2.33948e+09	2.35099e+09	2.31709e+09
Glycerophospholipids	LPC	Lpc(22:5)	1.06_570.355766166667	1.6732	0.0028094	0.897688	1.06	570.355	C30 H53 O7 N1 P1	M+H	LPC(22:5)	(22:5)	(22:5)	NA	NA	NA	C04230	HMDB0010402	P-Choline	Lipid metabolism	Glycerophospholipid metabolism	map00564 Glycerophospholipid metabolism; map05231 Choline metabolism in cancer	22	5	Non-significant	1.78016e+08	1.20104e+08	1.39502e+08	1.79013e+08	1.42926e+08	1.48473e+08	2.39986e+08	1.86497e+08	2.84319e+08	2.87276e+08	2.31303e+08	2.89939e+08	1.85761e+08	2.19055e+08	1.79748e+08	1.89402e+08	1.84563e+08	1.89096e+08	1.92638e+08	1.87542e+08	1.86947e+08
Glycerophospholipids	LPC	Lpc(24:6)	1.13_596.371298583333	2.07311	0.0286564	0.947429	1.13	596.371	C32 H55 O7 N1 P1	M+H	LPC(24:6)	(24:6)	(24:6)	NA	NA	NA	NA	NA	P-Choline	NA	NA	NA	24	6	Non-significant	6.33339e+07	3.65186e+07	4.47848e+07	6.01571e+07	4.1773e+07	4.42183e+07	5.92855e+07	5.85559e+07	1.00035e+08	1.37035e+08	7.68494e+07	1.7107e+08	5.44955e+07	5.70112e+07	5.82095e+07	2.33828e+07	5.89097e+07	5.83703e+07	5.82549e+07	5.70662e+07	5.47692e+07
Glycerophospholipids	LPC	Lpc(20:3)(rep)	1.14_546.356708916667	2.38758	0.000927631	1.18699	1.14	546.355	C28 H53 O7 N1 P1	M+H	LPC(20:3)	(20:3)	(20:3)	NA	NA	NA	C04230	HMDB0010393	P-Choline	Lipid metabolism	Glycerophospholipid metabolism	map00564 Glycerophospholipid metabolism; map05231 Choline metabolism in cancer	20	3	Up	5.48222e+08	3.02614e+08	3.75447e+08	3.21622e+08	2.75567e+08	3.01851e+08	8.1886e+08	5.49183e+08	9.65415e+08	9.46875e+08	8.38024e+08	9.56029e+08	5.4993e+08	5.27407e+08	5.27709e+08	5.28552e+08	5.21114e+08	5.36452e+08	5.27398e+08	5.1251e+08	5.1495e+08
Glycerophospholipids	LPC	Lpc(16:0)(rep)	1.15_496.340752333333	5.12842	0.000927631	1.6432	1.15	496.34	C24 H51 O7 N1 P1	M+H	LPC(16:0)	(16:0)	(16:0)	NA	NA	NA	NA	NA	P-Choline	NA	NA	NA	16	0	Up	9.03208e+08	4.85924e+08	5.02196e+08	5.92325e+08	6.73534e+08	4.08553e+08	1.64506e+09	1.67048e+09	4.33135e+09	4.72959e+09	2.90879e+09	3.00136e+09	2.84361e+09	1.49818e+09	1.55197e+09	1.61297e+09	1.55316e+09	1.67722e+09	1.64699e+09	1.5599e+09	1.74618e+09
Glycerophospholipids	LPC	Lpc(18:1)(rep)	1.28_522.356301833333	0.527141	0.0679243	0.844781	1.28	522.355	C26 H53 O7 N1 P1	M+H	LPC(18:1)	(18:1)	(18:1)	NA	NA	NA	C04230	HMDB0010385	P-Choline	Lipid metabolism	Glycerophospholipid metabolism	map00564 Glycerophospholipid metabolism; map05231 Choline metabolism in cancer	18	1	Non-significant	1.33994e+09	7.64298e+08	7.02747e+08	7.91922e+08	2.91009e+08	5.45413e+08	5.73816e+08	3.56057e+08	3.38404e+08	3.31206e+08	4.1716e+08	3.21403e+08	3.75138e+08	3.73357e+08	5.44029e+08	3.9412e+08	3.75721e+08	5.45135e+08	4.06995e+08	5.25159e+08	5.35571e+08
Glycerophospholipids	LPC	Lpc(20:2)(rep)	1.31_548.37226475	1.02682	0.651473	0.144785	1.31	548.371	C28 H55 O7 N1 P1	M+H	LPC(20:2)	(20:2)	(20:2)	NA	NA	NA	NA	NA	P-Choline	NA	NA	NA	20	2	Non-significant	3.15299e+07	1.43836e+08	1.66992e+08	1.59144e+08	3.0478e+07	1.83776e+07	2.0012e+08	3.59542e+07	8.65453e+07	8.73187e+07	6.82631e+07	8.69144e+07	3.69951e+07	3.98475e+07	4.54434e+07	3.95813e+07	4.38376e+07	4.11191e+07	4.25723e+07	3.54729e+07	4.04785e+07
Glycerophospholipids	LPC	Lpc(18:0)(rep)	1.57_524.371771416667	7.94173	0.00125829	1.8771	1.57	524.371	C26 H55 O7 N1 P1	M+H	LPC(18:0)	(18:0)	(18:0)	NA	NA	NA	NA	NA	P-Choline	NA	NA	NA	18	0	Up	2.23659e+07	1.38894e+07	1.92199e+07	7.89657e+07	4.15728e+07	2.19225e+07	1.34622e+08	1.1015e+08	3.27974e+08	4.61629e+08	2.32569e+08	3.05012e+08	1.15089e+08	1.21126e+08	1.09987e+08	1.11899e+08	1.14926e+08	1.13816e+08	1.17078e+08	1.17508e+08	1.17591e+08
Glycerophospholipids	LPC	Lpc(20:0)(rep)	2.24_552.40281075	13.7487	0.000259502	2.11505	2.24	552.402	C28 H59 O7 N1 P1	M+H	LPC(20:0)	(20:0)	(20:0)	NA	NA	NA	NA	NA	P-Choline	NA	NA	NA	20	0	Up	2.08573e+06	955801	1.36634e+06	1.11202e+06	1.70506e+06	1.3588e+06	1.33699e+07	7.83183e+06	3.2002e+07	2.63392e+07	2.01918e+07	1.82804e+07	7.63146e+06	7.64472e+06	7.11952e+06	7.76163e+06	7.43103e+06	7.55685e+06	7.37022e+06	6.91018e+06	7.2143e+06
Glycerophospholipids	LPC	Lpc(24:1)	3.14_606.4499665	1.34813	0.167449	0.476412	3.14	606.449	C32 H65 O7 N1 P1	M+H	LPC(24:1)	(24:1)	(24:1)	NA	NA	NA	C04230	HMDB0010406	P-Choline	Lipid metabolism	Glycerophospholipid metabolism	map00564 Glycerophospholipid metabolism; map05231 Choline metabolism in cancer	24	1	Non-significant	4.84981e+07	2.6554e+07	3.31526e+07	3.78217e+07	2.13552e+07	3.56313e+07	4.91607e+07	2.50527e+07	6.11496e+07	5.35899e+07	3.94539e+07	4.52819e+07	2.77097e+07	2.84585e+07	2.77868e+07	2.85156e+07	2.79421e+07	2.93702e+07	2.96449e+07	2.98957e+07	2.74352e+07
Glycerophospholipids	PG	Pg(16:1/14:0)	3.56_691.4558355	0.670169	0.0456982	0.743442	3.56	691.456	C36 H68 O10 N0 P1	M-H	PG(30:1)	(16:1/14:0)	(16:1)	(14:0)	NA	NA	NA	NA	P-Glycerol	NA	NA	NA	30	1	Non-significant	7.52319e+06	7.26525e+06	7.50924e+06	8.61239e+06	4.89915e+06	5.59919e+06	6.87149e+06	5.88726e+06	2.89752e+06	3.53533e+06	4.02652e+06	4.53252e+06	5.56575e+06	4.83884e+06	4.65026e+06	5.9348e+06	5.56969e+06	5.37417e+06	5.18558e+06	6.36793e+06	5.91871e+06
Glycerophospholipids	PE	Pe(20:5/20:5)(rep)	3.63_782.4769425	0.508352	0.0592695	0.96854	3.63	782.477	C45 H69 O8 N1 P1	M-H	PE(40:10)	(20:5/20:5)	(20:5)	(20:5)	NA	NA	NA	NA	P-Ethanol Amine	NA	NA	NA	40	10	Non-significant	6.23479e+06	1.12601e+07	1.20944e+07	8.06413e+06	1.97925e+07	1.11755e+07	7.77442e+06	1.53251e+07	2.68282e+06	2.37638e+06	3.45095e+06	3.27416e+06	8.56929e+06	7.81564e+06	8.65318e+06	9.77452e+06	8.44111e+06	8.22342e+06	8.28617e+06	9.35804e+06	9.27149e+06
Glycerophospholipids	PG	Pg(16:0/16:1)	3.8_719.488578583333	3.06352	0.11946	0.995521	3.8	719.487	C38 H72 O10 N0 P1	M-H	PG(32:1)	(16:0/16:1)	(16:0)	(16:1)	NA	NA	NA	NA	P-Glycerol	NA	NA	NA	32	1	Non-significant	4.3776e+06	2.06522e+06	1.08241e+06	1.75439e+06	1.24746e+06	565588	945163	1.47177e+06	1.1657e+07	8.11894e+06	6.59139e+06	5.19826e+06	3.89932e+06	2.81881e+06	2.89809e+06	3.07873e+06	4.49499e+06	4.24181e+06	3.57613e+06	3.435e+06	4.22799e+06
Glycerophospholipids	PG	Pg(16:0/20:5)	3.93_786.527766166667	0.561933	0.0322027	0.863141	3.93	786.528	C42 H77 O10 N1 P1	M+NH4	PG(36:5)	(16:0/20:5)	(16:0)	(20:5)	NA	NA	NA	NA	P-Glycerol	NA	NA	NA	36	5	Non-significant	4.71213e+07	8.06045e+07	6.7276e+07	5.34167e+07	9.5212e+07	9.44923e+07	5.08755e+07	6.73015e+07	2.82549e+07	2.16482e+07	3.69934e+07	4.1122e+07	4.42723e+07	4.61528e+07	6.39806e+07	4.51571e+07	5.64378e+07	4.61728e+07	5.21987e+07	4.11844e+07	4.36738e+07
Glycerophospholipids	PE	Pe(20:5/22:6)(rep)	3.99_810.507059	0.455708	0.0306888	1.01326	3.99	810.507	C47 H73 O8 N1 P1	M+H	PE(42:11)	(20:5/22:6)	(20:5)	(22:6)	NA	NA	NA	NA	P-Ethanol Amine	NA	NA	NA	42	11	Down	7.6242e+07	1.4191e+08	1.34964e+08	9.87356e+07	2.51884e+08	1.62364e+08	9.26955e+07	1.39329e+08	3.93505e+07	3.4344e+07	4.16568e+07	4.73126e+07	9.33516e+07	8.75867e+07	9.43399e+07	9.26412e+07	8.56246e+07	8.76853e+07	9.85164e+07	9.23954e+07	9.22036e+07
Glycerophospholipids	PE	Pe(16:1/20:5)(rep)	4.21_736.491121333333	0.50795	0.0238533	0.927534	4.21	736.491	C41 H71 O8 N1 P1	M+H	PE(36:6)	(16:1/20:5)	(16:1)	(20:5)	NA	NA	NA	NA	P-Ethanol Amine	NA	NA	NA	36	6	Non-significant	6.30923e+07	8.90182e+07	9.30551e+07	7.13007e+07	1.60773e+08	1.10795e+08	6.04157e+07	9.47675e+07	3.44494e+07	3.08525e+07	3.70676e+07	4.11392e+07	6.13011e+07	6.10902e+07	6.05292e+07	6.40581e+07	6.08285e+07	6.60123e+07	6.61845e+07	6.63544e+07	6.29591e+07
Glycerophospholipids	PC	Pc(16:1/19:4)	4.38_766.538163416667	0.552111	0.0781077	0.854761	4.38	766.538	C43 H77 O8 N1 P1	M+H	PC(35:5)	(16:1/19:4)	(16:1)	(19:4)	NA	NA	NA	NA	P-Choline	NA	NA	NA	35	5	Non-significant	4.1345e+07	1.44601e+08	7.6404e+07	5.28118e+07	7.16682e+07	8.85854e+07	6.78546e+07	7.80997e+07	1.92704e+07	2.88574e+07	3.2786e+07	3.5614e+07	3.09617e+07	2.97556e+07	3.5676e+07	4.80858e+07	4.41499e+07	4.71799e+07	3.59586e+07	4.51941e+07	3.59887e+07
Glycerophospholipids	PG	Pg(16:0/18:2)	4.49_745.5030585	0.363058	0.0287205	1.32465	4.49	745.503	C40 H74 O10 N0 P1	M-H	PG(34:2)	(16:0/18:2)	(16:0)	(18:2)	NA	NA	NA	NA	P-Glycerol	NA	NA	NA	34	2	Down	5.89005e+06	7.79362e+06	6.27927e+06	7.54726e+06	6.47324e+06	6.45568e+06	3.92496e+06	4.21313e+06	2.84535e+06	596269	954300	2.14776e+06	4.7207e+06	4.82201e+06	4.6191e+06	4.86266e+06	5.04467e+06	5.1732e+06	5.36485e+06	4.86736e+06	5.03093e+06
Glycerophospholipids	PG	Pg(16:0/16:1)(rep)	4.51_719.490118666667	0.332366	0.0104273	1.3807	4.51	719.487	C38 H72 O10 N0 P1	M-H	PG(32:1)	(16:0/16:1)	(16:0)	(16:1)	NA	NA	NA	NA	P-Glycerol	NA	NA	NA	32	1	Down	1.61641e+08	2.25336e+08	2.28902e+08	2.53595e+08	2.33435e+08	2.35524e+08	1.18828e+08	1.34543e+08	3.67486e+07	3.44911e+07	5.86375e+07	6.1602e+07	1.44826e+08	1.48283e+08	1.443e+08	1.48748e+08	1.51189e+08	1.53059e+08	1.51378e+08	1.50195e+08	1.50689e+08
Glycerophospholipids	PG	Pg(16:0/16:0)	4.56_721.503636083333	0.337139	0.0222149	1.36479	4.56	721.503	C38 H74 O10 N0 P1	M-H	PG(32:0)	(16:0/16:0)	(16:0)	(16:0)	NA	NA	NA	NA	P-Glycerol	NA	NA	NA	32	0	Down	9.4864e+06	1.26486e+07	1.40874e+07	1.47233e+07	1.30781e+07	1.38027e+07	7.53987e+06	8.16898e+06	4.27079e+06	3.48135e+06	1.30061e+06	1.47669e+06	9.46936e+06	5.18973e+06	9.5131e+06	9.5698e+06	9.80032e+06	9.86954e+06	9.45199e+06	8.90894e+06	9.12034e+06
Glycerophospholipids	PC	Pc(15:0/17:2)	4.64_730.538692083333	0.289832	0.00197088	1.48306	4.64	730.538	C40 H77 O8 N1 P1	M+H	PC(32:2)	(15:0/17:2)	(15:0)	(17:2)	NA	NA	NA	NA	P-Choline	NA	NA	NA	32	2	Down	2.79006e+09	4.93524e+09	3.68946e+09	4.32518e+09	3.6646e+09	4.05839e+09	1.85386e+09	1.51137e+09	7.29085e+08	6.46756e+08	9.56343e+08	1.10289e+09	2.38833e+09	2.45881e+09	2.35675e+09	2.4388e+09	2.32661e+09	2.41813e+09	2.36761e+09	2.40389e+09	2.32733e+09
Glycerophospholipids	PE	Pe(16:1/22:6)	4.66_760.4925055	0.330894	0.000259502	1.35257	4.66	760.492	C43 H71 O8 N1 P1	M-H	PE(38:7)	(16:1/22:6)	(16:1)	(22:6)	NA	NA	NA	NA	P-Ethanol Amine	NA	NA	NA	38	7	Down	1.13787e+07	8.13126e+06	8.72307e+06	9.38158e+06	1.0574e+07	5.98481e+06	3.75142e+06	3.41011e+06	2.77003e+06	2.63722e+06	2.91462e+06	2.44229e+06	8.83739e+06	8.81225e+06	8.93484e+06	8.91804e+06	3.83657e+06	9.11418e+06	9.37029e+06	8.92701e+06	9.10522e+06
Glycerophospholipids	PG	Pg(16:1/17:0)	5.04_733.502792583333	0.300242	0.000927631	1.43542	5.04	733.503	C39 H74 O10 N0 P1	M-H	PG(33:1)	(16:1/17:0)	(16:1)	(17:0)	NA	NA	NA	NA	P-Glycerol	NA	NA	NA	33	1	Down	968532	1.15983e+06	1.17017e+06	1.51051e+06	1.43499e+06	1.37616e+06	491287	594793	253656	264379	337380	346407	749798	753139	773052	767307	792897	794063	794877	770377	772389
Glycerophospholipids	PE	Pe(16:0/20:5)(rep)	5.22_738.507114333333	0.64984	0.215171	0.704051	5.22	738.507	C41 H73 O8 N1 P1	M+H	PE(36:5)	(16:0/20:5)	(16:0)	(20:5)	NA	NA	NA	NA	P-Ethanol Amine	NA	NA	NA	36	5	Non-significant	3.01732e+07	2.5969e+07	1.87518e+07	2.96686e+07	5.93263e+07	3.93085e+07	3.17257e+07	4.16001e+07	5.62116e+06	4.16931e+06	2.56009e+07	2.33288e+07	2.89788e+07	2.92701e+07	2.79667e+07	2.94054e+07	2.99864e+07	2.8254e+07	2.63938e+07	2.78319e+07	2.71266e+07
Glycerophospholipids	PE	Pe(18:1/20:5)	5.32_764.522457583333	0.208336	0.00197088	1.66939	5.32	764.522	C43 H75 O8 N1 P1	M+H	PE(38:6)	(18:1/20:5)	(18:1)	(20:5)	NA	NA	NA	NA	P-Ethanol Amine	NA	NA	NA	38	6	Down	3.20425e+07	4.34591e+07	4.28828e+07	3.25712e+07	4.13613e+07	3.2984e+07	1.01576e+07	1.54599e+07	5.55988e+06	4.28432e+06	5.53384e+06	5.94283e+06	2.21993e+07	2.10857e+07	2.05825e+07	2.055e+07	2.12886e+07	2.21251e+07	2.11104e+07	2.11588e+07	2.07304e+07
Glycerophospholipids	PA	Pa(31:5/16:0)	5.46_847.621614333333	1.16159	0.962764	0.00698425	5.46	847.622	C50 H88 O8 N0 P1	M-H	PA(47:5)	(31:5/16:0)	(31:5)	(16:0)	NA	NA	NA	NA	P-Acid	NA	NA	NA	47	5	Non-significant	2.23416e+06	2.63934e+06	2.91915e+06	3.29135e+06	2.78951e+06	3.06996e+06	6.42375e+06	5.02843e+06	1.51215e+06	2.15703e+06	2.78304e+06	1.77697e+06	3.03041e+06	3.1733e+06	3.17391e+06	3.18761e+06	3.22405e+06	3.05047e+06	3.03433e+06	3.18023e+06	3.1381e+06
Glycerophospholipids	PG	Pg(16:0/16:0)(rep)	5.54_721.50596175	1.51327	0.00635029	0.789617	5.54	721.503	C38 H74 O10 N0 P1	M-H	PG(32:0)	(16:0/16:0)	(16:0)	(16:0)	NA	NA	NA	NA	P-Glycerol	NA	NA	NA	32	0	Non-significant	3.43332e+06	3.27739e+06	4.03302e+06	4.13948e+06	3.62862e+06	2.7786e+06	3.8672e+06	5.33844e+06	6.35309e+06	5.82566e+06	5.37671e+06	5.45703e+06	4.39067e+06	4.21755e+06	4.30738e+06	4.50317e+06	4.49834e+06	4.26258e+06	5.27293e+06	4.41964e+06	4.49159e+06
Glycerophospholipids	PG	Pg(16:0/18:1)	5.65_747.519835416667	0.22523	0.000729467	1.62411	5.65	747.518	C40 H76 O10 N0 P1	M-H	PG(34:1)	(16:0/18:1)	(16:0)	(18:1)	NA	NA	NA	NA	P-Glycerol	NA	NA	NA	34	1	Down	2.94592e+06	3.42596e+06	3.65248e+06	4.52572e+06	3.80246e+06	4.58411e+06	1.38114e+06	1.14115e+06	543886	569454	776957	753428	2.75804e+06	2.51614e+06	2.72589e+06	2.49416e+06	2.84108e+06	2.32996e+06	2.21406e+06	2.65383e+06	2.3054e+06
Glycerophospholipids	PC	Pc(17:1/15:0)	5.76_732.55464175	0.396954	0.0114886	1.25953	5.76	732.554	C40 H79 O8 N1 P1	M+H	PC(32:1)	(17:1/15:0)	(17:1)	(15:0)	NA	NA	NA	NA	P-Choline	NA	NA	NA	32	1	Down	3.59463e+09	4.37285e+09	4.21635e+09	4.18273e+09	4.22325e+09	4.54001e+09	2.51743e+09	2.98232e+09	1.09296e+09	9.15173e+08	1.2536e+09	1.21389e+09	2.37762e+09	2.39571e+09	2.43243e+09	2.42096e+09	2.38081e+09	2.35018e+09	2.34265e+09	2.32994e+09	2.27987e+09
Glycerophospholipids	PE	Pe(18:1/18:1)	7.83_742.540219583333	1.83064	0.0114886	0.93171	7.83	742.539	C41 H77 O8 N1 P1	M-H	PE(36:2)	(18:1/18:1)	(18:1)	(18:1)	NA	NA	NA	NA	P-Ethanol Amine	NA	NA	NA	36	2	Non-significant	2.02103e+06	1.00743e+06	1.50933e+06	1.02024e+06	1.2225e+06	1.13862e+06	1.89443e+06	1.90328e+06	2.37136e+06	1.99754e+06	3.89732e+06	2.43323e+06	2.43778e+06	2.56465e+06	2.43476e+06	2.40056e+06	2.50192e+06	2.3753e+06	2.01645e+06	2.00316e+06	1.8941e+06
Glycerophospholipids	PE	Pe(18:0/18:1)	8.21_744.555098416667	1.70395	0.0265314	0.840607	8.21	744.555	C41 H79 O8 N1 P1	M-H	PE(36:1)	(18:0/18:1)	(18:0)	(18:1)	NA	NA	NA	NA	P-Ethanol Amine	NA	NA	NA	36	1	Non-significant	560154	282719	444819	327293	325614	243519	432692	422733	696800	720978	876090	572338	1.06232e+06	1.10469e+06	1.22962e+06	1.07716e+06	1.00837e+06	1.00724e+06	1.07319e+06	1.01357e+06	1.06044e+06
Glycerophospholipids	PS	Ps(41:7)	3.56_846.52941075	1.67861	0.17526	0.592339	3.56	846.529	C47 H77 O10 N1 P1	M-H	PS(41:7)	(41:7)	(41:7)	NA	NA	NA	NA	NA	P-Serine	NA	NA	NA	41	7	Non-significant	592467	1.12471e+06	904522	751014	1.20476e+06	1.09153e+06	2.17716e+06	3.2555e+06	864623	894653	1.09044e+06	1.23364e+06	1.27012e+06	1.36679e+06	1.12894e+06	1.23474e+06	1.25745e+06	1.08032e+06	1.21394e+06	1.32806e+06	1.23842e+06
Glycerophospholipids	PC	Pc(38:8)	3.57_802.538578583333	1.41459	0.16229	0.575232	3.57	802.538	C46 H77 O8 N1 P1	M+H	PC(38:8)	(38:8)	(38:8)	NA	NA	NA	NA	NA	P-Choline	NA	NA	NA	38	8	Non-significant	1.04122e+08	1.10969e+08	9.69556e+07	1.10364e+08	1.34927e+08	2.57325e+08	2.16056e+08	3.03417e+08	1.76668e+08	1.78343e+08	1.01045e+08	1.7688e+08	1.64273e+08	1.03943e+08	1.09579e+08	1.44363e+08	1.52611e+08	2.04215e+08	1.52501e+08	1.46658e+08	9.88028e+07
Glycerophospholipids	PS	Ps(49:9)	3.58_978.619132666667	0.929718	0.376626	0.573356	3.58	978.619	C55 H90 O10 N1 P1 Na1	M+Na	PS(49:9)	(49:9)	(49:9)	NA	NA	NA	NA	NA	P-Serine	NA	NA	NA	49	9	Non-significant	3.72314e+06	1.47597e+07	1.07069e+07	9.47591e+06	1.33413e+07	1.20071e+07	1.55146e+07	3.18919e+07	2.90636e+06	2.40402e+06	3.78021e+06	3.01794e+06	8.39646e+06	7.79215e+06	8.05848e+06	8.94137e+06	8.04978e+06	7.89925e+06	8.02456e+06	7.50763e+06	7.98102e+06
Glycerophospholipids	PC	Pc(34:5)	3.75_752.521994416667	1.16141	0.495961	0.232562	3.75	752.522	C42 H75 O8 N1 P1	M+H	PC(34:5)	(14:0/20:5)	(14:0)	(20:5)	NA	NA	NA	NA	P-Choline	NA	NA	NA	34	5	Non-significant	3.24159e+08	4.12307e+08	4.36271e+08	4.04974e+08	5.15308e+08	5.43177e+08	6.49e+08	7.03948e+08	3.50069e+08	3.28479e+08	4.74321e+08	5.55891e+08	4.13031e+08	4.1771e+08	3.99397e+08	4.01105e+08	4.10639e+08	3.86942e+08	3.84731e+08	3.73937e+08	3.6597e+08
Glycerophospholipids	PC	Pc(42:11)	3.77_852.553312833333	1.17945	0.465828	0.280695	3.77	852.554	C50 H79 O8 N1 P1	M+H	PC(42:11)	(42:11)	(42:11)	NA	NA	NA	NA	NA	P-Choline	NA	NA	NA	42	11	Non-significant	2.69032e+08	4.56239e+08	4.26284e+08	4.28034e+08	6.49445e+08	6.39173e+08	7.5289e+08	8.26871e+08	4.12108e+08	3.92827e+08	4.35886e+08	5.6232e+08	4.21418e+08	4.26788e+08	4.31778e+08	4.38294e+08	4.44359e+08	4.49188e+08	4.6362e+08	4.15942e+08	4.23791e+08
Glycerophospholipids	PC	Pc(30:2)	3.81_702.507144666667	0.918962	0.497589	0.253123	3.81	702.507	C38 H73 O8 N1 P1	M+H	PC(30:2)	(16:2/14:0)	(16:2)	(14:0)	NA	NA	NA	NA	P-Choline	NA	NA	NA	30	2	Non-significant	6.93216e+07	8.99532e+07	9.9971e+07	9.9178e+07	9.77077e+07	9.20873e+07	1.10633e+08	1.0824e+08	5.4145e+07	5.53968e+07	7.8133e+07	9.72445e+07	6.41314e+07	6.2665e+07	6.20747e+07	6.3722e+07	6.19604e+07	6.45718e+07	6.82723e+07	6.05442e+07	5.92135e+07
Glycerophospholipids	PC	Pc(40:9)	3.88_828.554467666667	0.715489	0.237842	0.631965	3.88	828.554	C48 H79 O8 N1 P1	M+H	PC(40:9)	(40:9)	(40:9)	NA	NA	NA	NA	NA	P-Choline	NA	NA	NA	40	9	Non-significant	8.50236e+07	2.34339e+08	1.96062e+08	1.38148e+08	2.32858e+08	2.20425e+08	2.40822e+08	2.57524e+08	5.70018e+07	5.22694e+07	7.67225e+07	1.07603e+08	2.14386e+08	1.31072e+08	2.09199e+08	1.27659e+08	2.14717e+08	2.07956e+08	1.22877e+08	2.0028e+08	1.94581e+08
Glycerophospholipids	PC	Pc(32:3)	3.89_728.5229575	0.465285	0.0219771	1.07092	3.89	728.522	C40 H75 O8 N1 P1	M+H	PC(32:3)	(16:1/16:2)	(16:1)	(16:2)	NA	NA	NA	NA	P-Choline	NA	NA	NA	32	3	Down	2.95371e+08	5.13611e+08	5.07423e+08	5.15171e+08	6.48705e+08	6.38606e+08	3.62549e+08	4.322e+08	1.40569e+08	1.18235e+08	1.69088e+08	2.2853e+08	3.73518e+08	3.41809e+08	3.39528e+08	3.2065e+08	3.42925e+08	3.00515e+08	3.70999e+08	2.97318e+08	2.85488e+08
Glycerophospholipids	PS	Ps(43:4)	3.91_904.59973125	0.586913	0.0167118	0.861628	3.91	904.604	C49 H88 O10 N1 P1 Na1	M+Na	PS(43:4)	(43:4)	(43:4)	NA	NA	NA	NA	NA	P-Serine	NA	NA	NA	43	4	Non-significant	1.46808e+08	2.53783e+08	2.2238e+08	2.18463e+08	2.91512e+08	2.45686e+08	1.59198e+08	2.00472e+08	1.14144e+08	8.51703e+07	1.14339e+08	1.35813e+08	1.90697e+08	1.82687e+08	1.84592e+08	1.81942e+08	1.85887e+08	1.36217e+08	1.91571e+08	1.21026e+08	1.26419e+08
Glycerophospholipids	PS	Ps(47:7)	3.97_954.615035416667	0.413307	0.0389181	1.28041	3.97	954.619	C53 H90 O10 N1 P1 Na1	M+Na	PS(47:7)	(47:7)	(47:7)	NA	NA	NA	NA	NA	P-Serine	NA	NA	NA	47	7	Down	8.42173e+08	2.02517e+09	1.57382e+09	1.33957e+09	1.26614e+09	1.25716e+09	9.5176e+08	1.59595e+09	2.02375e+08	1.69381e+08	2.64233e+08	2.48421e+08	8.3241e+08	8.27509e+08	8.37865e+08	8.12226e+08	8.14502e+08	8.25096e+08	8.40988e+08	7.53702e+08	7.53301e+08
Glycerophospholipids	PC	Pc(36:6)	4_778.53795625	0.502742	0.0344001	1.01862	4	778.538	C44 H77 O8 N1 P1	M+H	PC(36:6)	(16:1/20:5)	(16:1)	(20:5)	NA	NA	NA	NA	P-Choline	NA	NA	NA	36	6	Down	2.79493e+09	5.35996e+09	4.76984e+09	4.6307e+09	5.91699e+09	5.69219e+09	4.14096e+09	4.47344e+09	1.32295e+09	1.20401e+09	1.66251e+09	1.8584e+09	3.30649e+09	3.12837e+09	3.3622e+09	3.10195e+09	3.15271e+09	3.27085e+09	3.34311e+09	3.23596e+09	3.34334e+09
Glycerophospholipids	PS	Ps(39:5)	4.01_822.532648083333	0.545351	0.0142682	0.960514	4.01	822.529	C45 H77 O10 N1 P1	M-H	PS(39:5)	(39:5)	(39:5)	NA	NA	NA	NA	NA	P-Serine	NA	NA	NA	39	5	Non-significant	3.35951e+07	4.87619e+07	4.67252e+07	4.6368e+07	5.56689e+07	5.19194e+07	3.55837e+07	3.87073e+07	1.6573e+07	1.83156e+07	2.06559e+07	2.45198e+07	3.7998e+07	4.02635e+07	3.85763e+07	3.95784e+07	4.08492e+07	3.92225e+07	3.89546e+07	3.9354e+07	3.95504e+07
Glycerophospholipids	PC	Pc(34:4)	4.14_754.537617	0.673645	0.0364244	0.749053	4.14	754.538	C42 H77 O8 N1 P1	M+H	PC(34:4)	(16:1/18:3)	(16:1)	(18:3)	NA	NA	NA	NA	P-Choline	NA	NA	NA	34	4	Non-significant	3.77587e+08	5.05979e+08	4.89449e+08	4.77285e+08	3.60388e+08	3.76452e+08	2.90509e+08	4.50097e+08	2.0385e+08	1.93359e+08	2.97181e+08	3.07817e+08	2.86973e+08	3.3856e+08	3.23418e+08	3.34133e+08	2.54366e+08	3.2733e+08	3.25459e+08	3.33073e+08	3.12609e+08
Glycerophospholipids	PC	Pc(44:12)	4.14_878.56935225	1.88675	0.000750217	1.0229	4.14	878.569	C52 H81 O8 N1 P1	M+H	PC(44:12)	(44:12)	(44:12)	NA	NA	NA	NA	NA	P-Choline	NA	NA	NA	44	12	Up	4.49869e+07	3.28861e+07	3.84227e+07	5.28565e+07	4.31793e+07	4.68643e+07	8.8705e+07	7.42835e+07	6.80296e+07	7.19332e+07	8.3239e+07	1.02848e+08	5.65678e+07	5.88189e+07	5.6869e+07	5.90165e+07	5.71019e+07	5.8443e+07	5.77279e+07	5.7923e+07	5.41884e+07
Glycerophospholipids	PS	Ps(49:8)	4.17_980.633838083333	0.653332	0.14246	0.950705	4.17	980.635	C55 H92 O10 N1 P1 Na1	M+Na	PS(49:8)	(49:8)	(49:8)	NA	NA	NA	NA	NA	P-Serine	NA	NA	NA	49	8	Non-significant	1.26376e+07	3.7927e+07	2.32828e+07	2.34978e+07	2.70339e+07	2.07347e+07	2.48206e+07	5.07347e+07	4.97665e+06	3.73528e+06	5.90208e+06	4.63805e+06	1.77626e+07	1.74017e+07	1.52652e+07	1.62386e+07	1.66518e+07	1.74188e+07	1.81776e+07	1.91159e+07	1.73097e+07
Glycerophospholipids	PC	Pc(38:7)	4.24_804.554282333333	0.923099	0.479209	0.354682	4.24	804.554	C46 H79 O8 N1 P1	M+H	PC(38:7)	(38:7)	(38:7)	NA	NA	NA	NA	NA	P-Choline	NA	NA	NA	38	7	Non-significant	4.8567e+08	8.08839e+08	7.43404e+08	7.44706e+08	8.97425e+08	8.83607e+08	1.07664e+09	1.51669e+09	3.44821e+08	2.9358e+08	4.70383e+08	5.10585e+08	5.65093e+08	5.84267e+08	5.35824e+08	5.87751e+08	5.6751e+08	5.93783e+08	5.91239e+08	5.95571e+08	5.3985e+08
Glycerophospholipids	PC	Pc(28:0)	4.34_678.506744833333	1.64367	0.0015073	0.886871	4.34	678.507	C36 H73 O8 N1 P1	M+H	PC(28:0)	(28:0)	(28:0)	NA	NA	NA	NA	NA	P-Choline	NA	NA	NA	28	0	Non-significant	2.40897e+07	1.81561e+07	1.84905e+07	2.45777e+07	1.79411e+07	1.77431e+07	3.94811e+07	3.32968e+07	3.47616e+07	3.4296e+07	2.91517e+07	2.78932e+07	2.236e+07	2.20963e+07	2.17673e+07	2.28398e+07	2.22418e+07	2.31979e+07	2.57145e+07	2.50191e+07	2.48828e+07
Glycerophospholipids	PC	Pc(30:1)	4.49_704.522616166667	0.611476	0.0249544	0.864262	4.49	704.522	C38 H75 O8 N1 P1	M+H	PC(30:1)	(30:1)	(30:1)	NA	NA	NA	NA	NA	P-Choline	NA	NA	NA	30	1	Non-significant	6.42479e+08	8.30947e+08	7.85477e+08	8.00838e+08	8.62772e+08	8.11019e+08	6.39043e+08	7.01966e+08	3.35902e+08	3.02924e+08	4.23328e+08	4.91279e+08	5.51423e+08	5.30674e+08	5.44578e+08	5.34166e+08	5.1698e+08	5.27857e+08	5.262e+08	5.22721e+08	5.17592e+08
Glycerophospholipids	PS	Ps(47:7)(rep)	4.49_954.6165295	0.364225	0.0373541	1.36409	4.49	954.619	C53 H90 O10 N1 P1 Na1	M+Na	PS(47:7)	(47:7)	(47:7)	NA	NA	NA	NA	NA	P-Serine	NA	NA	NA	47	7	Down	4.09367e+07	9.19596e+07	7.45629e+07	7.14102e+07	1.43893e+08	1.07186e+08	5.0668e+07	1.04271e+08	9.0997e+06	6.56244e+06	1.19917e+07	1.04278e+07	5.16842e+07	4.75879e+07	4.93581e+07	4.76894e+07	4.65796e+07	4.85455e+07	4.79107e+07	4.91054e+07	4.71572e+07
Glycerophospholipids	PS	Ps(41:2)	4.52_880.603445416667	0.579581	0.0456982	0.909307	4.52	880.604	C47 H88 O10 N1 P1 Na1	M+Na	PS(41:2)	(41:2)	(41:2)	NA	NA	NA	NA	NA	P-Serine	NA	NA	NA	41	2	Non-significant	3.02237e+08	4.42845e+08	3.93876e+08	3.42395e+08	4.19628e+08	4.08185e+08	3.22075e+08	4.19025e+08	1.55712e+08	1.07017e+08	1.59343e+08	1.75177e+08	2.45608e+08	2.32557e+08	2.42253e+08	2.30279e+08	2.28625e+08	2.36325e+08	2.50549e+08	2.49321e+08	2.46493e+08
Glycerophospholipids	PG	Pg(32:1)(rep)	4.57_721.501490916667	0.316787	0.00821598	1.40128	4.57	721.501	C38 H74 O10 N0 P1	M+H	PG(32:1)	(16:0/16:1)	(16:0)	(16:1)	NA	NA	NA	NA	P-Glycerol	NA	NA	NA	32	1	Down	1.12869e+08	1.84909e+08	1.70717e+08	1.89331e+08	2.0267e+08	1.99067e+08	8.7787e+07	1.03818e+08	3.16237e+07	2.48089e+07	4.16527e+07	4.59652e+07	9.28127e+07	9.41515e+07	9.34703e+07	8.78573e+07	9.4896e+07	9.61421e+07	9.47145e+07	9.22396e+07	9.04716e+07
Glycerophospholipids	PG	Pg(32:1)	4.57_738.528488666667	0.312409	0.00947433	1.41238	4.57	738.528	C38 H77 O10 N1 P1	M+NH4	PG(32:1)	(16:0/16:1)	(16:0)	(16:1)	NA	NA	NA	NA	P-Glycerol	NA	NA	NA	32	1	Down	3.61791e+08	5.8674e+08	5.45883e+08	6.02605e+08	6.45741e+08	6.29123e+08	2.80592e+08	3.28763e+08	9.14124e+07	7.30678e+07	1.26823e+08	1.52749e+08	3.05163e+08	3.11551e+08	3.08371e+08	2.87627e+08	3.07124e+08	3.13676e+08	3.05583e+08	2.95065e+08	2.90193e+08
Glycerophospholipids	PS	Ps(43:3)	4.66_906.615368416667	0.285009	0.00947433	1.49429	4.66	906.619	C49 H90 O10 N1 P1 Na1	M+Na	PS(43:3)	(43:3)	(43:3)	NA	NA	NA	NA	NA	P-Serine	NA	NA	NA	43	3	Down	9.26865e+08	1.82957e+09	1.61896e+09	1.35788e+09	1.23443e+09	1.53217e+09	6.16584e+08	8.86301e+08	2.18978e+08	1.53758e+08	2.6574e+08	2.81176e+08	7.76178e+08	8.12583e+08	7.586e+08	8.13497e+08	7.435e+08	7.87893e+08	7.98684e+08	8.04089e+08	7.69813e+08
Glycerophospholipids	PC	Pc(36:5)	4.71_780.553440083333	1.04321	0.809181	0.126132	4.71	780.554	C44 H79 O8 N1 P1	M+H	PC(36:5)	(16:0/20:5)	(16:0)	(20:5)	NA	NA	NA	NA	P-Choline	NA	NA	NA	36	5	Non-significant	8.19404e+08	1.43186e+09	1.31095e+09	1.12595e+09	1.43219e+09	1.41971e+09	1.95519e+09	2.61637e+09	7.44742e+08	7.17266e+08	8.98383e+08	9.33919e+08	1.06064e+09	1.02644e+09	1.04967e+09	1.01557e+09	1.03121e+09	1.04212e+09	1.02568e+09	1.02983e+09	1.04313e+09
Glycerophospholipids	PC	Pc(38:6)	4.79_806.569650166667	0.342705	0.16229	0.787556	4.79	806.569	C46 H81 O8 N1 P1	M+H	PC(38:6)	(38:6)	(38:6)	NA	NA	NA	NA	NA	P-Choline	NA	NA	NA	38	6	Non-significant	1.79283e+07	4.24745e+07	3.94287e+07	3.06955e+07	2.73678e+08	4.82735e+07	4.29942e+07	5.38279e+07	1.22172e+07	1.04035e+07	1.52419e+07	2.03817e+07	2.70102e+07	2.35695e+07	2.24579e+07	2.34249e+07	2.29711e+07	2.35244e+07	2.0698e+07	2.50783e+07	2.28579e+07
Glycerophospholipids	PE	Pe(30:1)	4.8_662.475574416667	0.81386	0.249135	0.383849	4.8	662.476	C35 H69 O8 N1 P1	M+H	PE(30:1)	(16:1/14:0)	(16:1)	(14:0)	NA	NA	NA	NA	P-Ethanol Amine	NA	NA	NA	30	1	Non-significant	1.37232e+07	1.32474e+07	1.69898e+07	1.42884e+07	2.37438e+07	1.83963e+07	1.5947e+07	2.3383e+07	1.17024e+07	9.0011e+06	1.07579e+07	1.09112e+07	1.21463e+07	1.16877e+07	1.12833e+07	1.16976e+07	1.24532e+07	1.2287e+07	1.18001e+07	1.14086e+07	9.66355e+06
Glycerophospholipids	PC	Pc(34:3)	4.89_756.553389166667	0.656983	0.0784226	0.767148	4.89	756.554	C42 H79 O8 N1 P1	M+H	PC(34:3)	(16:1/18:2)	(16:1)	(18:2)	NA	NA	NA	NA	P-Choline	NA	NA	NA	34	3	Non-significant	4.27889e+08	7.29424e+08	6.97673e+08	6.12158e+08	6.00332e+08	6.68527e+08	5.93027e+08	7.18529e+08	2.47675e+08	2.20588e+08	3.22456e+08	3.52214e+08	4.7179e+08	4.49681e+08	4.60519e+08	4.49953e+08	4.59223e+08	4.31348e+08	4.44381e+08	4.51116e+08	4.45475e+08
Glycerophospholipids	PS	Ps(39:4)	4.89_824.54825925	1.0015	0.650808	0.229494	4.89	824.545	C45 H79 O10 N1 P1	M-H	PS(39:4)	(39:4)	(39:4)	NA	NA	NA	NA	NA	P-Serine	NA	NA	NA	39	4	Non-significant	1.98655e+07	2.90077e+07	2.63988e+07	2.968e+07	3.12724e+07	3.23166e+07	4.56219e+07	5.60574e+07	1.65948e+07	1.40419e+07	2.2039e+07	1.44391e+07	2.16278e+07	2.66073e+07	3.05747e+07	3.21324e+07	3.15167e+07	2.29692e+07	3.08244e+07	3.11616e+07	2.34402e+07
Glycerophospholipids	PS	Ps(47:6)	4.89_956.6305215	0.291055	0.0175092	1.49818	4.89	956.635	C53 H92 O10 N1 P1 Na1	M+Na	PS(47:6)	(47:6)	(47:6)	NA	NA	NA	NA	NA	P-Serine	NA	NA	NA	47	6	Down	1.96542e+08	4.38165e+08	3.88806e+08	3.16353e+08	4.18277e+08	4.54254e+08	1.59647e+08	3.09034e+08	4.64239e+07	3.11961e+07	5.26699e+07	4.49594e+07	2.20306e+08	1.9046e+08	2.01337e+08	1.9274e+08	2.00731e+08	1.99887e+08	1.95949e+08	2.03176e+08	1.96742e+08
Glycerophospholipids	PS	Ps(37:2)	4.91_800.545024916667	0.628979	0.0369924	0.834581	4.91	800.545	C43 H79 O10 N1 P1	M-H	PS(37:2)	(37:2)	(37:2)	NA	NA	NA	NA	NA	P-Serine	NA	NA	NA	37	2	Non-significant	8.57895e+06	1.32465e+07	1.08635e+07	1.08146e+07	1.03061e+07	1.03311e+07	9.35677e+06	1.07536e+07	4.65658e+06	4.18781e+06	5.5666e+06	5.82176e+06	8.48237e+06	8.0502e+06	8.48039e+06	8.74313e+06	8.82301e+06	8.85663e+06	9.03754e+06	8.99159e+06	9.04915e+06
Glycerophospholipids	PE	Pe(32:2)	4.95_688.490532	0.312022	0.00322726	1.34465	4.95	688.491	C37 H71 O8 N1 P1	M+H	PE(32:2)	(32:2)	(32:2)	NA	NA	NA	NA	NA	P-Ethanol Amine	NA	NA	NA	32	2	Down	3.26474e+07	4.447e+07	5.51615e+07	4.28659e+07	8.50581e+07	5.9203e+07	2.09206e+07	3.18958e+07	1.19158e+07	9.95485e+06	1.19523e+07	1.30223e+07	3.39051e+07	2.5854e+07	2.92512e+07	3.35823e+07	3.34013e+07	2.80962e+07	2.74929e+07	2.66102e+07	2.5674e+07
Glycerophospholipids	PC	Pc(31:1)	5.09_718.537543583333	0.425197	0.00771695	1.19325	5.09	718.538	C39 H77 O8 N1 P1	M+H	PC(31:1)	(31:1)	(31:1)	NA	NA	NA	NA	NA	P-Choline	NA	NA	NA	31	1	Down	7.75961e+07	1.03343e+08	1.10631e+08	1.15184e+08	1.17504e+08	1.14436e+08	6.74581e+07	6.9591e+07	2.93979e+07	2.78129e+07	3.59233e+07	4.13877e+07	6.39414e+07	6.09108e+07	5.95777e+07	6.26519e+07	6.15266e+07	5.99512e+07	6.4045e+07	6.2165e+07	6.1843e+07
Glycerophospholipids	PC	Pc(40:7)	5.2_832.585326666667	0.467683	0.0276651	1.10135	5.2	832.585	C48 H83 O8 N1 P1	M+H	PC(40:7)	(40:7)	(40:7)	NA	NA	NA	NA	NA	P-Choline	NA	NA	NA	40	7	Down	3.35277e+07	5.84472e+07	5.65764e+07	4.18878e+07	5.81754e+07	5.58791e+07	3.95758e+07	4.49386e+07	1.30018e+07	1.1272e+07	1.57993e+07	1.7819e+07	3.40743e+07	3.36688e+07	3.2293e+07	2.24146e+07	3.21815e+07	3.41843e+07	3.29952e+07	3.17999e+07	3.41601e+07
Glycerophospholipids	PE	Pe(34:3)	5.22_714.506737083333	1.33065	0.167449	0.510645	5.22	714.507	C39 H73 O8 N1 P1	M+H	PE(34:3)	(16:1/18:2)	(16:1)	(18:2)	NA	NA	NA	NA	P-Ethanol Amine	NA	NA	NA	34	3	Non-significant	1.00693e+07	9.54599e+06	1.14087e+07	9.65964e+06	1.68426e+07	1.18678e+07	1.73209e+07	2.43784e+07	1.4298e+07	9.91535e+06	1.43809e+07	1.20457e+07	1.08602e+07	1.14993e+07	1.07497e+07	1.1076e+07	1.08646e+07	1.04918e+07	1.69733e+07	1.14716e+07	1.11677e+07
Glycerophospholipids	PC	Pc(36:4)	5.27_782.569427416667	0.467304	0.0246303	1.12769	5.27	782.569	C44 H81 O8 N1 P1	M+H	PC(36:4)	(16:1/20:3)	(16:1)	(20:3)	NA	NA	NA	NA	P-Choline	NA	NA	NA	36	4	Down	1.70736e+08	2.67342e+08	2.60815e+08	2.11042e+08	1.60789e+08	1.86529e+08	1.67252e+08	1.73072e+08	5.51689e+07	4.74481e+07	7.10747e+07	7.35044e+07	1.33427e+08	1.29677e+08	1.21126e+08	1.2358e+08	1.37374e+08	1.33801e+08	1.27223e+08	1.24813e+08	1.25531e+08
Glycerophospholipids	PC	Pc(38:6)(rep)	5.41_806.56957825	1.34793	0.0948471	0.573873	5.41	806.569	C46 H81 O8 N1 P1	M+H	PC(38:6)	(38:6)	(38:6)	NA	NA	NA	NA	NA	P-Choline	NA	NA	NA	38	6	Non-significant	1.59821e+08	1.75541e+08	1.88861e+08	2.01468e+08	3.05698e+08	2.70289e+08	3.51665e+08	2.81688e+08	3.63294e+08	3.29817e+08	2.1113e+08	2.16981e+08	2.35817e+08	2.17499e+08	2.17445e+08	2.29181e+08	2.26223e+08	2.28512e+08	2.32854e+08	2.19994e+08	2.15864e+08
Glycerophospholipids	PC	Pc(37:5)	5.53_794.569443333333	1.37591	0.785122	0.145747	5.53	794.569	C45 H81 O8 N1 P1	M+H	PC(37:5)	(37:5)	(37:5)	NA	NA	NA	NA	NA	P-Choline	NA	NA	NA	37	5	Non-significant	7.48844e+06	1.19639e+07	9.92314e+06	9.89434e+06	1.6681e+07	1.10947e+07	2.27725e+07	3.80879e+07	7.53979e+06	5.71652e+06	9.01245e+06	9.11917e+06	1.04324e+07	1.12656e+07	1.15452e+07	1.15578e+07	1.08366e+07	1.07982e+07	1.03803e+07	1.12257e+07	9.46881e+06
Glycerophospholipids	PC	Pc(30:0)(rep)	5.59_706.53801175	2.02291	0.00217233	1.01763	5.59	706.538	C38 H77 O8 N1 P1	M+H	PC(30:0)	(30:0)	(30:0)	NA	NA	NA	NA	NA	P-Choline	NA	NA	NA	30	0	Up	3.27797e+08	3.59938e+08	3.3619e+08	3.11253e+08	2.30177e+08	2.57229e+08	7.07741e+08	8.43116e+08	6.4569e+08	5.193e+08	5.21895e+08	4.49187e+08	4.06411e+08	3.83529e+08	3.92605e+08	3.96736e+08	3.89368e+08	3.83811e+08	3.97651e+08	3.80458e+08	3.8619e+08
Glycerophospholipids	PC	Pc(30:0)	5.59_728.520104916667	2.58063	0.00585347	1.21349	5.59	728.52	C38 H76 O8 N1 P1 Na1	M+Na	PC(30:0)	(30:0)	(30:0)	NA	NA	NA	NA	NA	P-Choline	NA	NA	NA	30	0	Up	7.4474e+06	6.45747e+06	5.74998e+06	6.80264e+06	2.99094e+06	3.11261e+06	1.437e+07	1.47898e+07	1.60731e+07	1.56297e+07	1.30881e+07	1.00771e+07	8.54614e+06	9.10257e+06	9.23157e+06	9.56123e+06	9.29736e+06	8.626e+06	8.38249e+06	8.51231e+06	8.14004e+06
Glycerophospholipids	PC	Pc(32:1)	5.76_754.534743833333	0.437075	0.00745365	1.16736	5.76	754.536	C40 H78 O8 N1 P1 Na1	M+Na	PC(32:1)	(17:1/15:0)	(17:1)	(15:0)	NA	NA	NA	NA	P-Choline	NA	NA	NA	32	1	Down	9.98583e+07	1.14356e+08	9.9486e+07	1.20434e+08	7.67542e+07	6.8592e+07	6.08889e+07	6.86069e+07	2.83656e+07	3.02943e+07	3.54557e+07	2.96648e+07	7.37379e+07	7.49763e+07	7.45646e+07	7.37216e+07	7.10026e+07	6.67609e+07	6.57438e+07	6.57584e+07	6.36951e+07
Glycerophospholipids	PS	Ps(43:2)	5.8_908.633166416667	0.466284	0.0328647	1.11537	5.8	908.635	C49 H92 O10 N1 P1 Na1	M+Na	PS(43:2)	(43:2)	(43:2)	NA	NA	NA	NA	NA	P-Serine	NA	NA	NA	43	2	Down	4.15939e+08	5.95403e+08	6.40483e+08	6.03225e+08	6.88938e+08	6.91086e+08	4.27496e+08	6.21366e+08	1.79438e+08	1.06347e+08	1.82235e+08	1.78096e+08	3.60784e+08	3.36526e+08	3.77426e+08	3.41165e+08	3.59038e+08	3.36859e+08	3.69172e+08	3.60778e+08	3.57441e+08
Glycerophospholipids	PC	Pc(34:2)	5.95_780.5515985	0.465175	0.0311869	1.1142	5.95	780.551	C42 H80 O8 N1 P1 Na1	M+Na	PC(34:2)	(17:1/17:1)	(17:1)	(17:1)	NA	NA	NA	NA	P-Choline	NA	NA	NA	34	2	Down	3.30555e+07	3.7491e+07	3.32582e+07	2.89915e+07	2.98607e+07	3.20717e+07	2.23737e+07	2.84377e+07	5.11737e+06	9.72369e+06	1.36679e+07	1.12627e+07	2.31233e+07	1.8073e+07	2.36189e+07	2.25203e+07	2.22967e+07	1.71854e+07	1.61919e+07	1.99361e+07	1.99482e+07
Glycerophospholipids	PE	Pe(32:1)	6.17_690.50666325	0.683762	0.109239	0.603576	6.17	690.507	C37 H73 O8 N1 P1	M+H	PE(32:1)	(16:0/16:1)	(16:0)	(16:1)	NA	NA	NA	NA	P-Ethanol Amine	NA	NA	NA	32	1	Non-significant	2.00344e+07	2.40476e+07	2.81184e+07	2.58315e+07	4.65986e+07	3.47822e+07	2.61876e+07	3.62299e+07	1.70297e+07	1.29793e+07	1.51941e+07	1.50551e+07	1.85023e+07	1.91165e+07	2.04694e+07	1.92787e+07	2.13009e+07	2.01701e+07	3.13532e+07	1.97231e+07	1.15116e+07
Glycerophospholipids	PC	Pc(36:3)	6.26_784.5852465	0.537253	0.162491	0.703272	6.26	784.585	C44 H83 O8 N1 P1	M+H	PC(36:3)	(18:1/18:2)	(18:1)	(18:2)	NA	NA	NA	NA	P-Choline	NA	NA	NA	36	3	Non-significant	8.83951e+07	4.33548e+08	1.26336e+08	9.03292e+07	1.20812e+08	1.29716e+08	7.62238e+07	9.3148e+07	8.26676e+07	7.4153e+07	1.36187e+08	6.90373e+07	9.89926e+07	9.72732e+07	9.78179e+07	9.4908e+07	9.793e+07	9.4023e+07	9.77176e+07	9.80388e+07	9.38908e+07
Glycerophospholipids	PC	Pc(38:5)	6.28_808.585515833333	0.958745	0.739452	0.145028	6.28	808.585	C46 H83 O8 N1 P1	M+H	PC(38:5)	(38:5)	(38:5)	NA	NA	NA	NA	NA	P-Choline	NA	NA	NA	38	5	Non-significant	2.77273e+07	4.1663e+07	4.18354e+07	4.34209e+07	1.00511e+08	9.0705e+07	8.39175e+07	1.27069e+08	2.70351e+07	2.52249e+07	3.6353e+07	3.19947e+07	4.75825e+07	4.66966e+07	4.74394e+07	4.73143e+07	4.58941e+07	4.59614e+07	4.53249e+07	4.4649e+07	4.46303e+07
Glycerophospholipids	PC	Pc(31:0)	6.35_720.55336725	1.45081	0.047318	0.660624	6.35	720.554	C39 H79 O8 N1 P1	M+H	PC(31:0)	(31:0)	(31:0)	NA	NA	NA	NA	NA	P-Choline	NA	NA	NA	31	0	Non-significant	3.38213e+07	3.65437e+07	3.6881e+07	3.75027e+07	3.72583e+07	3.29237e+07	4.99056e+07	7.86107e+07	5.70295e+07	4.7747e+07	4.3096e+07	3.54347e+07	3.62006e+07	3.58486e+07	3.49047e+07	3.66417e+07	3.48573e+07	3.54467e+07	3.44397e+07	3.5073e+07	3.49127e+07
Glycerophospholipids	PG	Pg(30:1)	6.46_693.47014075	0.984744	0.912934	0.124854	6.46	693.47	C36 H70 O10 N0 P1	M+H	PG(30:1)	(30:1)	(30:1)	NA	NA	NA	NA	NA	P-Glycerol	NA	NA	NA	30	1	Non-significant	4.14097e+06	6.18491e+06	1.97917e+07	8.98565e+06	2.68968e+07	1.14464e+07	5.78468e+06	2.84207e+07	1.37866e+07	9.58724e+06	7.52821e+06	1.11575e+07	1.31891e+07	1.21658e+07	1.16491e+07	1.05587e+07	1.08479e+07	9.20551e+06	8.54799e+06	8.05843e+06	8.14722e+06
Glycerophospholipids	PC	Pc(33:1)	6.53_746.570251583333	0.45504	0.0055752	1.12118	6.53	746.569	C41 H81 O8 N1 P1	M+H	PC(33:1)	(33:1)	(33:1)	NA	NA	NA	NA	NA	P-Choline	NA	NA	NA	33	1	Down	3.70028e+07	4.37897e+07	4.61438e+07	4.27236e+07	4.96434e+07	6.3886e+07	2.68114e+07	3.44961e+07	1.5977e+07	1.41141e+07	1.95079e+07	1.79562e+07	2.82456e+07	2.49187e+07	2.74316e+07	2.81239e+07	2.72375e+07	2.7288e+07	2.51724e+07	2.6491e+07	2.62961e+07
Glycerophospholipids	PC	Pc(35:2)	6.7_772.585031583333	0.801511	0.12616	0.41466	6.7	772.585	C43 H83 O8 N1 P1	M+H	PC(35:2)	(35:2)	(35:2)	NA	NA	NA	NA	NA	P-Choline	NA	NA	NA	35	2	Non-significant	2.2731e+07	1.74161e+07	2.18809e+07	2.02787e+07	2.48801e+07	3.13218e+07	1.35747e+07	1.52991e+07	2.12671e+07	1.79591e+07	2.28654e+07	2.00508e+07	1.95156e+07	2.00855e+07	1.97268e+07	2.1218e+07	2.01548e+07	2.07407e+07	1.96802e+07	2.09188e+07	2.0658e+07
Glycerophospholipids	PEt	Pet(31:1)	6.86_661.480332583333	1.42553	0.311954	0.456612	6.86	661.48	C36 H70 O8 N0 P1	M+H	PEt(31:1)	(31:1)	(31:1)	NA	NA	NA	NA	NA	P-Ethanol	NA	NA	NA	31	1	Non-significant	1.60756e+07	7.97281e+06	8.00717e+06	6.58254e+06	6.22864e+06	7.49292e+06	7.88534e+06	4.72704e+06	1.71054e+07	1.8075e+07	1.45809e+07	1.22666e+07	1.01788e+07	1.0178e+07	1.006e+07	1.02477e+07	9.78095e+06	9.12475e+06	8.72194e+06	7.93168e+06	8.02336e+06
Glycerophospholipids	PC	Pc(38:3e)	6.98_798.638925416667	0.452447	0.0042451	1.05821	6.98	798.637	C46 H89 O7 N1 P1	M+H	PC(38:3e)	(38:3e)	(38:3e)	NA	NA	NA	NA	NA	P-Choline	NA	NA	NA	38	3	Down	2.53991e+07	1.70814e+07	2.49779e+07	2.05108e+07	3.53146e+07	3.63778e+07	1.23221e+07	1.09089e+07	1.41261e+07	8.6885e+06	1.21893e+07	1.40035e+07	2.02548e+07	2.00813e+07	1.96845e+07	1.86278e+07	1.4626e+07	1.83639e+07	1.49005e+07	1.26636e+07	1.21977e+07
Glycerophospholipids	PC	Pc(40:6)	7.05_834.600787666667	0.4945	0.257056	0.512107	7.05	834.601	C48 H85 O8 N1 P1	M+H	PC(40:6)	(40:6)	(40:6)	NA	NA	NA	NA	NA	P-Choline	NA	NA	NA	40	6	Non-significant	3.28771e+06	3.68596e+06	3.63226e+06	4.72249e+06	2.16721e+07	9.88214e+06	4.57709e+06	5.66205e+06	3.7721e+06	2.47428e+06	2.72541e+06	3.97254e+06	6.39476e+06	6.38367e+06	6.17422e+06	5.21134e+06	6.35124e+06	6.47797e+06	5.29466e+06	5.84791e+06	6.08131e+06
Glycerophospholipids	PC	Pc(32:0)(rep)	7.2_734.569872333333	1.59496	0.00928105	0.827226	7.2	734.569	C40 H81 O8 N1 P1	M+H	PC(32:0)	(32:0)	(32:0)	NA	NA	NA	NA	NA	P-Choline	NA	NA	NA	32	0	Non-significant	1.32493e+08	1.67466e+08	1.54204e+08	1.51219e+08	1.66464e+08	1.51686e+08	2.37859e+08	3.22237e+08	2.82285e+08	2.39784e+08	2.13778e+08	1.77052e+08	1.73994e+08	1.67274e+08	1.65545e+08	1.67946e+08	1.70361e+08	1.71562e+08	1.75069e+08	1.79333e+08	1.69611e+08
Glycerophospholipids	PC	Pc(32:0)	7.2_756.551315083333	1.47989	0.03531	0.668285	7.2	756.551	C40 H80 O8 N1 P1 Na1	M+Na	PC(32:0)	(32:0)	(32:0)	NA	NA	NA	NA	NA	P-Choline	NA	NA	NA	32	0	Non-significant	4.64819e+06	6.42066e+06	5.79649e+06	5.8468e+06	5.19157e+06	4.53445e+06	7.63583e+06	1.08861e+07	9.08113e+06	8.68221e+06	6.63663e+06	5.08307e+06	6.82333e+06	6.34298e+06	6.34741e+06	6.38725e+06	6.53035e+06	6.27737e+06	6.11326e+06	6.15267e+06	6.11097e+06
Glycerophospholipids	PC	Pc(38:2e)	7.26_800.65320675	0.581699	0.145568	0.739458	7.26	800.653	C46 H91 O7 N1 P1	M+H	PC(38:2e)	(38:2e)	(38:2e)	NA	NA	NA	NA	NA	P-Choline	NA	NA	NA	38	2	Non-significant	8.52187e+06	1.43712e+07	1.86763e+07	1.99356e+07	2.58431e+07	2.75557e+07	7.06882e+06	1.1067e+07	1.89856e+07	1.33501e+07	1.3968e+07	2.40002e+06	1.48892e+07	1.42852e+07	1.38235e+07	1.31381e+07	1.36038e+07	1.2707e+07	8.80843e+06	1.2416e+07	1.18277e+07
Glycerophospholipids	PC	Pc(34:1)	7.41_782.567023166667	0.388033	0.00204887	1.22089	7.41	782.567	C42 H82 O8 N1 P1 Na1	M+Na	PC(34:1)	(16:0/18:1)	(16:0)	(18:1)	NA	NA	NA	NA	P-Choline	NA	NA	NA	34	1	Down	6.9505e+06	8.02541e+06	8.48127e+06	8.04912e+06	1.291e+07	8.05213e+06	3.7983e+06	5.6967e+06	2.46097e+06	2.47539e+06	3.25727e+06	2.67085e+06	6.19511e+06	7.45897e+06	7.61091e+06	7.53795e+06	7.51812e+06	6.35393e+06	7.45534e+06	6.48406e+06	6.24596e+06
Glycerophospholipids	PC	Pc(34:1)(rep)	7.42_760.584724333333	0.433769	0.00190726	1.12356	7.42	760.585	C42 H83 O8 N1 P1	M+H	PC(34:1)	(16:0/18:1)	(16:0)	(18:1)	NA	NA	NA	NA	P-Choline	NA	NA	NA	34	1	Down	2.07114e+08	2.50177e+08	2.39415e+08	2.17931e+08	4.02079e+08	3.01453e+08	1.3976e+08	1.65468e+08	9.50621e+07	8.51473e+07	1.17882e+08	9.85921e+07	2.02452e+08	2.00064e+08	2.04297e+08	2.02503e+08	2.04315e+08	2.03779e+08	2.05266e+08	2.02881e+08	2.03326e+08
Glycerophospholipids	PE	Pe(40:6)	7.47_792.55377625	0.470414	0.502028	0.332023	7.47	792.554	C45 H79 O8 N1 P1	M+H	PE(40:6)	(40:6)	(40:6)	NA	NA	NA	NA	NA	P-Ethanol Amine	NA	NA	NA	40	6	Non-significant	559769	1.09089e+06	3.52725e+06	2.06093e+06	1.20398e+07	3.35025e+06	1.35134e+06	3.63867e+06	1.55745e+06	1.84397e+06	1.09739e+06	1.15613e+06	2.78273e+06	2.77255e+06	2.94232e+06	2.68275e+06	2.64378e+06	2.73611e+06	2.70689e+06	2.8369e+06	2.73842e+06
Glycerophospholipids	PC	Pc(38:4)	7.54_810.600775333333	0.515726	0.678702	0.172825	7.54	810.601	C46 H85 O8 N1 P1	M+H	PC(38:4)	(38:4)	(38:4)	NA	NA	NA	NA	NA	P-Choline	NA	NA	NA	38	4	Non-significant	1.43498e+06	1.39398e+06	1.81186e+06	1.85749e+06	2.03546e+07	3.28645e+06	5.48344e+06	3.75138e+06	1.30732e+06	2.54433e+06	1.43448e+06	1.02274e+06	6.44672e+06	6.36469e+06	6.42966e+06	6.32108e+06	6.55014e+06	5.99976e+06	6.40328e+06	6.30552e+06	6.04952e+06
Glycerophospholipids	PC	Pc(36:2)(rep)	7.59_786.600776166667	1.64603	0.0348887	0.776113	7.59	786.601	C44 H85 O8 N1 P1	M+H	PC(36:2)	(18:1/18:1)	(18:1)	(18:1)	NA	NA	NA	NA	P-Choline	NA	NA	NA	36	2	Non-significant	1.59448e+08	9.01467e+07	1.35313e+08	7.87058e+07	1.0442e+08	1.19346e+08	1.46152e+08	1.53938e+08	1.82962e+08	1.419e+08	3.3097e+08	1.75524e+08	1.37267e+08	1.41836e+08	1.38796e+08	1.34994e+08	1.39216e+08	1.34045e+08	1.38649e+08	1.41499e+08	1.41145e+08
Glycerophospholipids	PC	Pc(36:2)	7.59_808.58268625	1.53399	0.0299734	0.708787	7.59	808.583	C44 H84 O8 N1 P1 Na1	M+Na	PC(36:2)	(18:1/18:1)	(18:1)	(18:1)	NA	NA	NA	NA	P-Choline	NA	NA	NA	36	2	Non-significant	5.31605e+06	4.18287e+06	5.38612e+06	2.93958e+06	3.57999e+06	3.93842e+06	6.18512e+06	5.68946e+06	6.62011e+06	4.8391e+06	1.00331e+07	5.50908e+06	5.29088e+06	5.07123e+06	5.68034e+06	5.6315e+06	5.84786e+06	4.88796e+06	6.01873e+06	5.12319e+06	5.02959e+06
Glycerophospholipids	PS	Ps(39:1)	7.63_830.59430875	1.65351	0.0201643	0.82968	7.63	830.592	C45 H85 O10 N1 P1	M-H	PS(39:1)	(39:1)	(39:1)	NA	NA	NA	NA	NA	P-Serine	NA	NA	NA	39	1	Non-significant	3.9279e+06	2.08827e+06	3.00934e+06	2.03967e+06	2.66662e+06	2.78818e+06	3.40868e+06	3.56368e+06	4.90817e+06	3.898e+06	7.05736e+06	4.48012e+06	3.64122e+06	3.62518e+06	3.74832e+06	3.80016e+06	3.68202e+06	4.79204e+06	3.69915e+06	3.76451e+06	3.79829e+06
Glycerophospholipids	PE	Pe(41:1)	8_816.648667666667	1.19158	0.0963563	0.421171	8	816.648	C46 H91 O8 N1 P1	M+H	PE(41:1)	(41:1)	(41:1)	NA	NA	NA	NA	NA	P-Ethanol Amine	NA	NA	NA	41	1	Non-significant	2.11282e+07	1.67904e+07	1.7872e+07	1.41662e+07	1.78204e+07	2.07223e+07	2.43609e+07	1.83405e+07	2.59123e+07	2.16879e+07	2.04813e+07	1.85026e+07	1.83571e+07	1.81514e+07	1.67998e+07	1.80682e+07	1.66877e+07	1.65296e+07	1.28465e+07	1.68094e+07	1.68601e+07
Glycerophospholipids	PC	Pc(34:0)	8.05_762.600713916667	2.03669	0.0028094	1.07838	8.05	762.601	C42 H85 O8 N1 P1	M+H	PC(34:0)	(34:0)	(34:0)	NA	NA	NA	NA	NA	P-Choline	NA	NA	NA	34	0	Up	9.16944e+06	1.03769e+07	7.88304e+06	9.95439e+06	1.17865e+07	9.17234e+06	1.5155e+07	2.555e+07	2.32368e+07	2.28346e+07	1.76966e+07	1.43527e+07	1.99867e+07	2.04211e+07	1.83833e+07	2.02004e+07	2.04598e+07	1.93023e+07	1.95594e+07	2.11573e+07	2.07315e+07
Glycerophospholipids	PC	Pc(36:1)	8.1_788.616401833333	1.01248	0.822869	0.126142	8.1	788.616	C44 H87 O8 N1 P1	M+H	PC(36:1)	(36:1)	(36:1)	NA	NA	NA	NA	NA	P-Choline	NA	NA	NA	36	1	Non-significant	2.02711e+07	1.77096e+07	1.58355e+07	1.85849e+07	2.9829e+07	1.56561e+07	1.71118e+07	1.82067e+07	2.05776e+07	2.06049e+07	2.47746e+07	1.80819e+07	4.46829e+07	4.33682e+07	4.53809e+07	4.49765e+07	4.57366e+07	4.41303e+07	4.26943e+07	4.77451e+07	4.55132e+07
Glycerophospholipids	PC	Pc(40:3)	8.19_840.647503916667	0.580072	0.0276651	0.864174	8.19	840.648	C48 H91 O8 N1 P1	M+H	PC(40:3)	(40:3)	(40:3)	NA	NA	NA	NA	NA	P-Choline	NA	NA	NA	40	3	Non-significant	2.25862e+07	1.69559e+07	2.60904e+07	2.74763e+07	2.63316e+07	2.94624e+07	1.94468e+07	2.25755e+07	8.69715e+06	9.05078e+06	1.25166e+07	1.40875e+07	1.92014e+07	1.72912e+07	1.5106e+07	1.97093e+07	2.47241e+07	1.87148e+07	1.90112e+07	1.90484e+07	1.81538e+07
Glycerophospholipids	PC	Pc(44:6)	8.22_890.663898916667	0.487841	0.0140302	1.06378	8.22	890.663	C52 H93 O8 N1 P1	M+H	PC(44:6)	(44:6)	(44:6)	NA	NA	NA	NA	NA	P-Choline	NA	NA	NA	44	6	Down	3.97073e+07	3.83986e+07	4.72797e+07	5.14017e+07	5.20183e+07	5.82198e+07	3.70101e+07	3.13073e+07	1.46257e+07	1.31377e+07	1.98733e+07	2.40684e+07	3.44639e+07	3.19366e+07	3.52911e+07	3.26359e+07	3.22925e+07	3.47705e+07	3.49253e+07	3.57256e+07	3.38634e+07
Glycerophospholipids	PC	Pc(46:7)	8.36_916.679262083333	0.410003	0.0059952	1.15666	8.36	916.679	C54 H95 O8 N1 P1	M+H	PC(46:7)	(46:7)	(46:7)	NA	NA	NA	NA	NA	P-Choline	NA	NA	NA	46	7	Down	9.97839e+06	1.10486e+07	1.20331e+07	1.41736e+07	1.84188e+07	2.06551e+07	8.87379e+06	8.43077e+06	3.75947e+06	3.72249e+06	4.80132e+06	5.79853e+06	8.44642e+06	7.40523e+06	7.84491e+06	8.24643e+06	7.86331e+06	8.00527e+06	7.65855e+06	7.66524e+06	7.20569e+06
Glycerophospholipids	PC	Pc(40:2)	8.47_842.663208166667	0.311955	0.0014253	1.3893	8.47	842.663	C48 H93 O8 N1 P1	M+H	PC(40:2)	(40:2)	(40:2)	NA	NA	NA	NA	NA	P-Choline	NA	NA	NA	40	2	Down	7.73855e+07	1.0082e+08	1.12067e+08	1.2033e+08	1.49836e+08	1.48619e+08	5.75521e+07	5.40688e+07	2.75248e+07	2.64022e+07	2.58903e+07	2.97557e+07	6.39153e+07	6.4063e+07	5.79089e+07	6.36711e+07	6.38441e+07	6.36353e+07	6.3769e+07	6.11043e+07	5.24969e+07
Glycerophospholipids	PC	Pc(42:3)	8.54_868.679120916667	0.543856	0.0154908	0.937838	8.54	868.679	C50 H95 O8 N1 P1	M+H	PC(42:3)	(42:3)	(42:3)	NA	NA	NA	NA	NA	P-Choline	NA	NA	NA	42	3	Non-significant	2.03372e+07	2.36086e+07	2.18711e+07	2.61096e+07	3.32398e+07	3.22015e+07	2.09735e+07	2.08214e+07	9.28075e+06	9.80073e+06	1.20119e+07	1.26972e+07	1.56601e+07	1.57705e+07	1.55595e+07	1.6049e+07	1.59326e+07	1.61408e+07	1.57217e+07	1.70431e+07	1.71863e+07
Glycerophospholipids	PC	Pc(38:3e)(rep)	8.6_798.637815166667	1.18088	0.350776	0.312593	8.6	798.637	C46 H89 O7 N1 P1	M+H	PC(38:3e)	(38:3e)	(38:3e)	NA	NA	NA	NA	NA	P-Choline	NA	NA	NA	38	3	Non-significant	9.54211e+07	6.92613e+07	6.86711e+07	5.89275e+07	6.74349e+07	6.74477e+07	6.2894e+07	6.73826e+07	1.12711e+08	7.98204e+07	6.64076e+07	1.15214e+08	6.46439e+07	6.67565e+07	6.70348e+07	6.43844e+07	6.3989e+07	6.41955e+07	6.35771e+07	5.86741e+07	5.86058e+07
Glycerophospholipids	PE	Pe(42:1)	8.85_830.663594	2.03759	0.000560161	1.09053	8.85	830.663	C47 H93 O8 N1 P1	M+H	PE(42:1)	(42:1)	(42:1)	NA	NA	NA	NA	NA	P-Ethanol Amine	NA	NA	NA	42	1	Up	3.41848e+08	2.31198e+08	2.52545e+08	2.37509e+08	2.40722e+08	2.64701e+08	4.83499e+08	4.33102e+08	7.16017e+08	5.51574e+08	5.2351e+08	4.88311e+08	3.24011e+08	3.09889e+08	3.44595e+08	3.2289e+08	3.26638e+08	3.44913e+08	3.15118e+08	3.12465e+08	3.06941e+08
Glycerophospholipids	PE	Pe(42:2p)	9.47_812.656144666667	1.16211	0.213549	0.338411	9.47	812.653	C47 H91 O7 N1 P1	M+H	PE(42:2p)	(42:2p)	(42:2p)	NA	NA	NA	NA	NA	P-Ethanol Amine	NA	NA	NA	42	2	Non-significant	1.55737e+09	1.18111e+09	1.21586e+09	1.25994e+09	8.66467e+08	9.83919e+08	1.192e+09	1.12999e+09	1.47803e+09	1.70118e+09	1.29679e+09	1.41194e+09	1.2221e+09	1.21196e+09	1.23122e+09	1.19145e+09	1.24544e+09	1.29085e+09	1.12933e+09	1.16646e+09	1.15756e+09
Glycerophospholipids	PE	Pe(40:7p)	3.72_796.52500975	0.469072	0.0114886	1.12071	3.72	796.525	C45 H76 O7 N1 P1 Na1	M+Na	PE(40:7p)	(40:7p)	(40:7p)	NA	NA	NA	NA	NA	P-Ethanol Amine	NA	NA	NA	40	7	Down	9.17678e+07	1.15884e+08	9.75191e+07	1.06326e+08	1.11848e+08	1.20615e+08	7.32932e+07	7.47753e+07	3.34377e+07	2.85753e+07	4.27998e+07	4.91822e+07	6.61387e+07	6.4343e+07	6.57578e+07	6.74708e+07	5.41915e+07	6.38462e+07	6.44202e+07	5.75343e+07	6.2449e+07
Glycerophospholipids	PE	Pe(41:7p)	4.15_810.540253916667	0.46939	0.0175092	1.12708	4.15	810.541	C46 H78 O7 N1 P1 Na1	M+Na	PE(41:7p)	(41:7p)	(41:7p)	NA	NA	NA	NA	NA	P-Ethanol Amine	NA	NA	NA	41	7	Down	2.67517e+09	3.59602e+09	2.88141e+09	2.99461e+09	2.85726e+09	2.8706e+09	2.18866e+09	2.28259e+09	8.54172e+08	7.46369e+08	1.14824e+09	1.17036e+09	1.94051e+09	2.0148e+09	1.82763e+09	1.99124e+09	1.88176e+09	1.99993e+09	2.01856e+09	2.00374e+09	1.86398e+09
Glycerophospholipids	PE	Pe(43:7p)	5.27_838.570781916667	0.493454	0.0131422	1.0952	5.27	838.572	C48 H82 O7 N1 P1 Na1	M+Na	PE(43:7p)	(43:7p)	(43:7p)	NA	NA	NA	NA	NA	P-Ethanol Amine	NA	NA	NA	43	7	Down	1.30681e+08	1.51479e+08	1.34377e+08	1.3973e+08	1.24842e+08	1.30006e+08	1.02745e+08	9.44914e+07	4.73258e+07	3.97375e+07	5.66344e+07	5.93144e+07	8.53384e+07	8.44979e+07	8.18812e+07	8.52537e+07	8.35581e+07	9.06695e+07	8.78011e+07	9.18524e+07	9.15291e+07
Glycerophospholipids	PE	Pe(43:6p)	6.51_840.587642583333	1.71299	0.0567399	0.748641	6.51	840.588	C48 H84 O7 N1 P1 Na1	M+Na	PE(43:6p)	(43:6p)	(43:6p)	NA	NA	NA	NA	NA	P-Ethanol Amine	NA	NA	NA	43	6	Non-significant	5.32017e+06	3.56625e+06	5.14061e+06	4.069e+06	4.705e+06	5.21282e+06	1.19509e+07	1.16114e+07	8.578e+06	4.78387e+06	5.81091e+06	5.25234e+06	5.08589e+06	5.14842e+06	4.92386e+06	4.92185e+06	4.80957e+06	4.92815e+06	5.2221e+06	4.56855e+06	4.52005e+06
Glycerophospholipids	PE	Pe(41:2p)	6.98_798.637999666667	0.471474	0.0141691	0.964053	6.98	798.637	C46 H89 O7 N1 P1	M+H	PE(41:2p)	(41:2p)	(41:2p)	NA	NA	NA	NA	NA	P-Ethanol Amine	NA	NA	NA	41	2	Non-significant	2.52184e+07	1.76212e+07	2.41318e+07	1.40265e+07	3.58438e+07	3.63778e+07	1.24287e+07	1.121e+07	1.41261e+07	8.78695e+06	1.17528e+07	1.39343e+07	2.01769e+07	1.95147e+07	1.60127e+07	1.31448e+07	1.51051e+07	1.84251e+07	1.50392e+07	1.30391e+07	1.25797e+07
Glycerophospholipids	PE	Pe(41:1p)	7.27_800.653210666667	0.579043	0.138238	0.75427	7.27	800.653	C46 H91 O7 N1 P1	M+H	PE(41:1p)	(41:1p)	(41:1p)	NA	NA	NA	NA	NA	P-Ethanol Amine	NA	NA	NA	41	1	Non-significant	9.22632e+06	1.43724e+07	1.84339e+07	2.00329e+07	2.54983e+07	2.78888e+07	7.06834e+06	1.10716e+07	1.89856e+07	1.33511e+07	1.39816e+07	2.39388e+06	1.48931e+07	1.42835e+07	1.38258e+07	1.31353e+07	1.36037e+07	1.27065e+07	8.79651e+06	1.23937e+07	1.18359e+07
Glycerophospholipids	PE	Pe(41:2p)(rep)	7.74_798.63960225	1.0049	0.815274	0.121242	7.74	798.637	C46 H89 O7 N1 P1	M+H	PE(41:2p)	(41:2p)	(41:2p)	NA	NA	NA	NA	NA	P-Ethanol Amine	NA	NA	NA	41	2	Non-significant	5.39901e+07	5.01153e+07	4.2521e+07	7.35701e+07	4.52051e+07	5.72572e+07	4.81163e+07	2.89862e+07	9.93905e+07	3.82845e+07	5.76092e+07	5.18531e+07	5.47344e+07	5.06038e+07	5.36475e+07	5.05474e+07	5.03091e+07	4.90424e+07	4.66168e+07	4.68829e+07	3.24522e+07
Glycerophospholipids	PE	Pe(41:2p)(rep)(rep)	8.6_798.638540083333	1.0759	0.912934	0.0507353	8.6	798.637	C46 H89 O7 N1 P1	M+H	PE(41:2p)	(41:2p)	(41:2p)	NA	NA	NA	NA	NA	P-Ethanol Amine	NA	NA	NA	41	2	Non-significant	9.52714e+07	7.21478e+07	6.90647e+07	5.57288e+07	6.80322e+07	6.55358e+07	5.63087e+07	6.47469e+07	1.12949e+08	6.13078e+07	4.53052e+07	1.1748e+08	6.50068e+07	6.79322e+07	6.72597e+07	6.61677e+07	6.66649e+07	4.80621e+07	6.74801e+07	6.09384e+07	6.28715e+07
Glycerophospholipids	PE	Pe(41:1p)(rep)	8.75_800.65299275	1.60053	0.53379	0.33076	8.75	800.653	C46 H91 O7 N1 P1	M+H	PE(41:1p)	(41:1p)	(41:1p)	NA	NA	NA	NA	NA	P-Ethanol Amine	NA	NA	NA	41	1	Non-significant	3.24092e+07	1.39004e+07	2.17787e+07	1.9212e+07	1.34236e+07	2.27419e+07	1.30347e+07	1.07818e+07	3.64513e+07	2.38707e+07	2.44939e+07	8.89788e+07	1.52867e+07	1.58881e+07	1.49263e+07	2.25922e+07	2.19799e+07	1.47504e+07	1.49285e+07	1.3962e+07	1.42875e+07
Glycerophospholipids	CL	Cl(74:14)	8.95_1463.9026785	0.284013	0.00634712	1.42507	8.95	1463.9	C83 H133 O17 P2	M-H	CL(74:14)	(74:14)	(74:14)	NA	NA	NA	NA	NA	Cardiolipin	NA	NA	NA	74	14	Down	1.74281e+06	1.40517e+06	1.14628e+06	763671	1.34896e+06	1.02668e+06	566475	544847	123248	300666	227944	348050	981786	797437	547239	845661	735366	591980	1.02483e+06	672200	1.11726e+06
Glycerophospholipids	PE	Pe(55:3)	9.81_1008.83609233333	1.71584	0.0114019	0.865081	9.81	1008.84	C60 H115 O8 N1 P1	M+H	PE(55:3)	(55:3)	(55:3)	NA	NA	NA	NA	NA	P-Ethanol Amine	NA	NA	NA	55	3	Non-significant	5.15718e+07	3.98998e+07	4.05559e+07	4.44925e+07	3.33895e+07	3.9283e+07	5.09417e+07	4.92618e+07	8.66056e+07	8.70928e+07	7.09325e+07	8.27391e+07	6.12222e+07	5.87198e+07	5.86381e+07	5.94405e+07	5.69589e+07	5.8777e+07	5.96493e+07	5.28227e+07	5.58969e+07
Glycerophospholipids	PI	Pi(16:0/16:1)	4.24_807.506278416667	0.742827	0.387956	0.515861	4.24	807.503	C41 H76 O13 N0 P1	M-H	PI(32:1)	(16:0/16:1)	(16:0)	(16:1)	NA	NA	NA	NA	NA	NA	NA	NA	32	1	Non-significant	7.27457e+07	1.89031e+08	1.33918e+08	2.07606e+08	5.55973e+07	1.135e+08	1.75287e+08	1.45417e+08	4.62809e+07	5.01133e+07	8.39415e+07	7.2718e+07	1.05623e+08	1.08542e+08	1.1134e+08	1.12206e+08	1.12341e+08	1.08799e+08	1.12592e+08	1.09601e+08	1.12859e+08
Glycerophospholipids	PI	Pi(16:0/18:1)	5.35_835.53697575	1.7682	0.0055752	0.946058	5.35	835.534	C43 H80 O13 N0 P1	M-H	PI(34:1)	(16:0/18:1)	(16:0)	(18:1)	NA	NA	NA	NA	NA	NA	NA	NA	34	1	Non-significant	2.67292e+06	1.62605e+06	2.22547e+06	2.085e+06	2.58116e+06	2.05392e+06	3.30021e+06	3.65611e+06	3.45358e+06	3.11911e+06	5.77132e+06	4.11861e+06	2.912e+06	2.80668e+06	2.96492e+06	3.07644e+06	2.93519e+06	2.87166e+06	3.17655e+06	2.6469e+06	3.16605e+06
Glycerophospholipids	PIP	Pip(33:2/16:0)	8.16_1142.75998008333	0.797784	0.0567399	0.524218	8.16	1142.76	C58 H114 O16 N1 P2	M+NH4	PIP(49:2)	(33:2/16:0)	(33:2)	(16:0)	NA	NA	NA	NA	NA	NA	NA	NA	49	2	Non-significant	5.19151e+08	4.46732e+08	4.71908e+08	5.06494e+08	5.23443e+08	5.66401e+08	5.01469e+08	4.73571e+08	3.3785e+08	2.9465e+08	3.95423e+08	4.17616e+08	4.05846e+08	3.85202e+08	3.7179e+08	3.91675e+08	4.33121e+08	4.05373e+08	4.3677e+08	4.15309e+08	4.13946e+08
Glycerophospholipids	PIP2	Pip2(42:7)	0.91_1095.49911883333	12.6558	0.03531	1.65915	0.91	1095.5	C51 H86 O19 N0 P3	M-H	PIP2(42:7)	(42:7)	(42:7)	NA	NA	NA	NA	NA	NA	NA	NA	NA	42	7	Up	1.94229e+07	3.36269e+06	4.06025e+06	6.00468e+06	3.36408e+06	5.69806e+06	4.93841e+07	2.21939e+06	6.98816e+07	1.38125e+08	1.63091e+08	1.07736e+08	2.41593e+07	2.57568e+07	2.5296e+07	2.63622e+07	2.55487e+07	2.71916e+07	2.4982e+07	2.62899e+07	2.52351e+07
Glycerophospholipids	PI	Pi(32:1)	4.28_826.54435125	0.701255	0.330456	0.571395	4.28	826.544	C41 H81 O13 N1 P1	M+NH4	PI(32:1)	(16:0/16:1)	(16:0)	(16:1)	NA	NA	NA	NA	NA	NA	NA	NA	32	1	Non-significant	8.7182e+07	2.75421e+08	1.81522e+08	3.0682e+08	9.06622e+07	1.97637e+08	2.46947e+08	1.93873e+08	8.46339e+07	5.98384e+07	1.05937e+08	1.07672e+08	1.38029e+08	1.15441e+08	1.16012e+08	1.34775e+08	1.25948e+08	1.06981e+08	1.18942e+08	1.29697e+08	1.27573e+08
Glycerophospholipids	PI	Pi(37:5)	4.4_871.533043583333	0.61992	0.109239	0.847497	4.4	871.533	C46 H80 O13 N0 P1	M+H	PI(37:5)	(37:5)	(37:5)	NA	NA	NA	NA	NA	NA	NA	NA	NA	37	5	Non-significant	1.1002e+07	2.15832e+07	1.44623e+07	1.25298e+07	1.84861e+07	1.11906e+07	1.49581e+07	2.19488e+07	5.50179e+06	4.32843e+06	4.64894e+06	3.9443e+06	1.43182e+07	1.38909e+07	1.33027e+07	1.42891e+07	1.29756e+07	1.31459e+07	1.2369e+07	1.31719e+07	1.25314e+07
Glycerophospholipids	PIP	Pip(54:6)	5.61_1209.73080083333	1.02149	0.763013	0.174543	5.61	1209.73	C63 H112 O16 N0 P2 Na1	M+Na	PIP(54:6)	(54:6)	(54:6)	NA	NA	NA	NA	NA	NA	NA	NA	NA	54	6	Non-significant	7.74233e+06	7.68917e+06	1.38388e+07	7.91231e+06	2.00828e+07	1.34282e+07	8.72749e+06	1.30485e+07	1.45501e+07	8.78248e+06	1.26758e+07	1.44284e+07	9.99324e+06	9.00192e+06	9.53486e+06	9.81157e+06	8.56384e+06	8.90336e+06	9.51066e+06	8.57128e+06	8.80044e+06
Glycerophospholipids	PIP	Pip(47:2)	7.88_1114.72903466667	0.657255	0.0306086	0.724528	7.88	1114.73	C56 H110 O16 N1 P2	M+NH4	PIP(47:2)	(47:2)	(47:2)	NA	NA	NA	NA	NA	NA	NA	NA	NA	47	2	Non-significant	1.21599e+08	1.15489e+08	1.20661e+08	1.11657e+08	1.67288e+08	1.61894e+08	1.05624e+08	1.28641e+08	6.48241e+07	5.72855e+07	8.29538e+07	8.55479e+07	9.52361e+07	8.87302e+07	1.04696e+08	9.27364e+07	8.89935e+07	9.3291e+07	9.04552e+07	8.95114e+07	9.96956e+07
Prenol lipids	Co	Co(q9)	9.47_795.629231666667	1.16819	0.18657	0.351533	9.47	795.629	C54 H83 O4	M+H	Co(Q9)	(Q9)	(Q9)	NA	NA	NA	NA	NA	Coenzyme	NA	NA	NA	9	0	Non-significant	4.17007e+08	3.23677e+08	3.35124e+08	3.50292e+08	2.42749e+08	2.6605e+08	3.31653e+08	3.10255e+08	4.04801e+08	4.66246e+08	3.59811e+08	3.87566e+08	3.27933e+08	3.26205e+08	3.29923e+08	3.23731e+08	3.27223e+08	3.57613e+08	3.19236e+08	3.21489e+08	3.18226e+08
Saccharolipids	CerG2GNAc1	Cerg2gnac1(d42:5)	8.42_1169.76854608333	0.300177	0.0141691	1.45052	8.42	1169.77	C62 H109 O18 N2	M+H	CerG2GNAc1(d42:5)	(d42:5)	(d42:5)	NA	NA	NA	NA	NA	NA	NA	NA	NA	42	5	Down	1.1082e+07	2.95532e+07	2.36011e+07	1.99329e+07	1.72102e+07	1.34076e+07	1.03763e+07	1.30798e+07	3.03303e+06	2.86789e+06	2.83403e+06	2.26533e+06	1.3038e+07	1.21544e+07	1.28304e+07	1.36061e+07	1.227e+07	1.25757e+07	1.20813e+07	1.26792e+07	1.47054e+07
Saccharolipids	SQDG	Sqdg(16:3/20:6)	1.72_831.436712416667	7.89623	0.0150358	1.64797	1.72	831.436	C45 H67 O12 S1	M-H	SQDG(36:9)	(16:3/20:6)	(16:3)	(20:6)	NA	NA	NA	NA	Glycoglycerolipid	NA	NA	NA	36	9	Up	2.91904e+06	774614	1.36156e+06	1.58966e+06	1.73243e+06	1.93115e+06	3.98983e+06	1.993e+06	1.8416e+07	1.93718e+07	1.71908e+07	2.04365e+07	5.46595e+06	5.29134e+06	5.17005e+06	5.05434e+06	5.40778e+06	5.47405e+06	5.34692e+06	5.43929e+06	5.86193e+06
Saccharolipids	DGDG	Dgdg(14:0/16:4)	1.9_901.51633925	27.3714	0.00305422	2.27042	1.9	901.517	C46 H77 O17	M+HCOO	DGDG(30:4)	(14:0/16:4)	(14:0)	(16:4)	NA	NA	NA	NA	Glycoglycerolipid	NA	NA	NA	30	4	Up	3.54663e+06	786195	2.22868e+06	1.10329e+06	3.97377e+06	1.60785e+06	9.85897e+06	9.98249e+06	9.87642e+07	8.29413e+07	8.34179e+07	7.76089e+07	2.81069e+07	2.70856e+07	2.78859e+07	2.51682e+07	2.78333e+07	2.54675e+07	2.51914e+07	2.42173e+07	2.61975e+07
Saccharolipids	DGDG	Dgdg(16:3/16:4)	2.08_923.501859916667	0.952855	0.708511	0.343981	2.08	923.501	C48 H75 O17	M+HCOO	DGDG(32:7)	(16:3/16:4)	(16:3)	(16:4)	NA	NA	NA	NA	Glycoglycerolipid	NA	NA	NA	32	7	Non-significant	1.52355e+06	253697	366974	209275	1.43873e+06	1.51056e+06	834378	1.69705e+06	601697	698846	773961	446846	605231	609915	671720	597088	600372	654416	1.06395e+06	709123	1.05207e+06
Saccharolipids	DGDG	Dgdg(16:1/16:4)	2.27_927.530881416667	6.50001	0.0123879	1.59614	2.27	927.532	C48 H79 O17	M+HCOO	DGDG(32:5)	(16:1/16:4)	(16:1)	(16:4)	NA	NA	NA	NA	Glycoglycerolipid	NA	NA	NA	32	5	Up	1.58632e+07	6.4184e+06	9.48333e+06	6.41814e+06	7.68503e+06	1.59536e+06	1.54535e+07	1.19084e+07	8.64315e+07	9.3403e+07	5.26471e+07	4.86693e+07	2.82178e+07	3.14717e+07	2.96994e+07	2.22773e+07	3.07002e+07	2.10928e+07	3.00586e+07	3.68474e+07	3.73248e+07
Saccharolipids	DGDG	Dgdg(14:0/16:3)	2.48_903.531329416667	1.83238	0.201649	0.719484	2.48	903.532	C46 H79 O17	M+HCOO	DGDG(30:3)	(14:0/16:3)	(14:0)	(16:3)	NA	NA	NA	NA	Glycoglycerolipid	NA	NA	NA	30	3	Non-significant	1.55419e+07	3.23309e+06	6.70619e+06	4.30009e+06	1.49592e+06	3.2145e+06	5.35318e+06	2.51567e+06	1.83704e+07	1.56588e+07	1.08133e+07	1.04905e+07	4.80617e+06	5.08667e+06	5.20036e+06	5.369e+06	5.10032e+06	5.01144e+06	5.28672e+06	5.27611e+06	4.88902e+06
Saccharolipids	DGDG	Dgdg(16:3/16:3)	2.53_925.520545583333	1.04383	0.678702	0.269084	2.53	925.517	C48 H77 O17	M+HCOO	DGDG(32:6)	(16:3/16:3)	(16:3)	(16:3)	NA	NA	NA	NA	Glycoglycerolipid	NA	NA	NA	32	6	Non-significant	2.11659e+06	1.8608e+06	2.01847e+06	1.65495e+06	6.43415e+06	4.17361e+06	3.45047e+06	5.49129e+06	2.81899e+06	2.2811e+06	2.48912e+06	2.52782e+06	2.65669e+06	2.58228e+06	2.88802e+06	2.7848e+06	2.40935e+06	2.90232e+06	2.77533e+06	3.38981e+06	2.70685e+06
Saccharolipids	DGDG	Dgdg(16:4/20:5)	2.61_975.53428875	0.539328	0.16229	0.937409	2.61	975.532	C52 H79 O17	M+HCOO	DGDG(36:9)	(16:4/20:5)	(16:4)	(20:5)	NA	NA	NA	NA	Glycoglycerolipid	NA	NA	NA	36	9	Non-significant	2.44129e+06	5.47008e+06	4.66361e+06	3.16869e+06	2.0896e+07	1.62197e+07	5.16272e+06	1.9498e+07	988244	794960	918068	1.14657e+06	6.97241e+06	6.6318e+06	7.34094e+06	7.33636e+06	7.20443e+06	6.91692e+06	6.15939e+06	7.12034e+06	6.86475e+06
Saccharolipids	DGDG	Dgdg(14:0/16:2)	2.95_905.548609583333	3.76495	0.0182767	1.46163	2.95	905.548	C46 H81 O17	M+HCOO	DGDG(30:2)	(14:0/16:2)	(14:0)	(16:2)	NA	NA	NA	NA	Glycoglycerolipid	NA	NA	NA	30	2	Up	9.97947e+06	2.44567e+06	756514	2.99916e+06	2.05552e+06	2.08197e+06	3.51448e+06	7.85512e+06	1.90265e+07	1.87225e+07	1.41079e+07	1.32709e+07	1.04531e+07	7.56532e+06	1.29967e+07	1.15766e+07	8.15777e+06	1.0794e+07	1.07893e+07	1.0104e+07	1.1023e+07
Saccharolipids	DGDG	Dgdg(16:2/16:3)	2.95_927.535702083333	0.784687	0.346672	0.326668	2.95	927.532	C48 H79 O17	M+HCOO	DGDG(32:5)	(16:2/16:3)	(16:2)	(16:3)	NA	NA	NA	NA	Glycoglycerolipid	NA	NA	NA	32	5	Non-significant	1.93516e+06	2.30341e+06	2.28857e+06	2.08649e+06	4.92652e+06	3.57605e+06	2.32425e+06	3.32462e+06	2.83514e+06	1.37475e+06	1.63081e+06	1.94129e+06	2.44511e+06	1.95897e+06	2.45076e+06	2.52444e+06	2.35288e+06	2.37611e+06	2.26029e+06	2.29899e+06	2.0715e+06
Saccharolipids	MGDG	Mgdg(16:4/20:5)	2.98_813.48322675	0.605789	0.391179	0.465228	2.98	813.479	C46 H69 O12	M+HCOO	MGDG(36:9)	(16:4/20:5)	(16:4)	(20:5)	NA	NA	NA	NA	Glycoglycerolipid	NA	NA	NA	36	9	Non-significant	8.50245e+07	2.78547e+08	5.46246e+07	4.60004e+07	2.73742e+08	2.47827e+08	1.25631e+08	2.52001e+08	4.49557e+07	6.76569e+07	5.53916e+07	5.15296e+07	1.44728e+08	1.53217e+08	1.61589e+08	1.57851e+08	1.52378e+08	1.52095e+08	1.61011e+08	1.52378e+08	1.618e+08
Saccharolipids	DGDG	Dgdg(16:3/20:5)	3_977.549922083333	0.702927	0.197703	0.909021	3	977.548	C52 H81 O17	M+HCOO	DGDG(36:8)	(16:3/20:5)	(16:3)	(20:5)	NA	NA	NA	NA	Glycoglycerolipid	NA	NA	NA	36	8	Non-significant	5.13471e+06	1.43435e+07	1.01461e+07	7.0539e+06	2.86899e+07	2.0602e+07	1.7136e+07	3.56773e+07	1.48093e+06	1.18362e+06	2.57609e+06	2.37685e+06	1.15386e+07	1.19257e+07	1.2388e+07	1.2132e+07	1.11258e+07	1.21844e+07	1.25847e+07	1.23083e+07	1.13703e+07
Saccharolipids	MGDG	Mgdg(15:3/20:5)	3.14_801.480734666667	0.379723	0.0402353	1.24004	3.14	801.479	C45 H69 O12	M+HCOO	MGDG(35:8)	(15:3/20:5)	(15:3)	(20:5)	NA	NA	NA	NA	Glycoglycerolipid	NA	NA	NA	35	8	Down	903016	3.38929e+06	3.5078e+06	2.60025e+06	4.47211e+06	2.81258e+06	1.84601e+06	3.1664e+06	320710	449648	417626	515034	1.87618e+06	2.21567e+06	2.38729e+06	2.27435e+06	2.314e+06	2.32427e+06	2.03526e+06	2.30821e+06	2.31666e+06
Saccharolipids	SQDG	Sqdg(14:0/14:0)	3.16_737.454373166667	0.623586	0.0129872	0.863307	3.16	737.452	C37 H69 O12 S1	M-H	SQDG(28:0)	(14:0/14:0)	(14:0)	(14:0)	NA	NA	NA	NA	Glycoglycerolipid	NA	NA	NA	28	0	Non-significant	2.84088e+08	2.65655e+08	2.17106e+08	2.61667e+08	2.51875e+08	2.60352e+08	2.29829e+08	1.82223e+08	1.17361e+08	1.21364e+08	1.45942e+08	1.64066e+08	1.88586e+08	1.98912e+08	2.07996e+08	1.99297e+08	2.0001e+08	2.00412e+08	1.98243e+08	2.07875e+08	2.10378e+08
Saccharolipids	DGDG	Dgdg(16:1/16:2)	3.24_931.565045916667	0.820021	0.45381	0.273006	3.24	931.564	C48 H83 O17	M+HCOO	DGDG(32:3)	(16:1/16:2)	(16:1)	(16:2)	NA	NA	NA	NA	Glycoglycerolipid	NA	NA	NA	32	3	Non-significant	7.0309e+06	2.42409e+06	3.36606e+06	2.94754e+06	4.21162e+06	3.61178e+06	3.92348e+06	1.67779e+06	4.54233e+06	3.68135e+06	3.20856e+06	2.31242e+06	2.40647e+06	2.42085e+06	2.31542e+06	2.33519e+06	2.55175e+06	2.08201e+06	2.67245e+06	2.51279e+06	2.45535e+06
Saccharolipids	MGDG	Mgdg(14:0/16:4)	3.33_739.467078	1.6389	0.0055752	0.871885	3.33	739.464	C40 H67 O12	M+HCOO	MGDG(30:4)	(14:0/16:4)	(14:0)	(16:4)	NA	NA	NA	NA	Glycoglycerolipid	NA	NA	NA	30	4	Non-significant	1.38523e+07	9.43262e+06	9.92899e+06	1.01006e+07	7.30683e+06	1.02984e+07	1.83029e+07	1.58511e+07	1.47716e+07	1.57522e+07	1.60629e+07	1.91009e+07	1.73343e+07	1.76156e+07	1.84651e+07	1.77837e+07	1.65457e+07	1.80236e+07	1.74277e+07	1.83968e+07	1.90927e+07
Saccharolipids	DGDG	Dgdg(16:2/20:5)	3.37_933.559326333333	0.367611	0.039697	1.33835	3.37	933.558	C51 H81 O15	M-H	DGDG(36:7)	(16:2/20:5)	(16:2)	(20:5)	NA	NA	NA	NA	Glycoglycerolipid	NA	NA	NA	36	7	Down	1.15139e+06	2.9472e+06	2.52558e+06	2.15777e+06	2.83157e+06	2.38509e+06	1.35729e+06	2.2765e+06	209793	176059	790482	335925	1.69292e+06	1.79875e+06	1.65858e+06	1.77316e+06	1.52144e+06	1.75961e+06	1.72091e+06	1.6973e+06	1.51274e+06
Saccharolipids	DGDG	Dgdg(16:2/20:5)(rep)	3.37_979.564385583333	0.341031	0.0311869	1.4287	3.37	979.564	C52 H83 O17	M+HCOO	DGDG(36:7)	(16:2/20:5)	(16:2)	(20:5)	NA	NA	NA	NA	Glycoglycerolipid	NA	NA	NA	36	7	Down	4.7137e+07	1.3094e+08	9.67557e+07	9.9119e+07	1.11774e+08	9.80292e+07	5.71733e+07	9.76154e+07	9.11925e+06	7.60605e+06	1.45153e+07	1.30494e+07	7.11363e+07	7.25341e+07	7.35055e+07	7.24006e+07	7.06236e+07	7.07875e+07	7.14181e+07	7.51147e+07	6.89252e+07
Saccharolipids	DGDG	Dgdg(16:1/16:3)(rep)	3.46_929.551579166667	0.836703	0.0736507	0.38435	3.46	929.548	C48 H81 O17	M+HCOO	DGDG(32:4)	(16:1/16:3)	(16:1)	(16:3)	NA	NA	NA	NA	Glycoglycerolipid	NA	NA	NA	32	4	Non-significant	7.28231e+06	5.41325e+06	5.62881e+06	5.60712e+06	7.35669e+06	7.31044e+06	5.38057e+06	5.79215e+06	5.18815e+06	5.42892e+06	4.56343e+06	5.94235e+06	5.70494e+06	6.34838e+06	6.48968e+06	6.69191e+06	6.31678e+06	6.5597e+06	5.60166e+06	6.56403e+06	6.6472e+06
Saccharolipids	MGDG	Mgdg(16:3/18:3)	3.47_791.4957265	0.737587	0.145568	0.588797	3.47	791.495	C44 H71 O12	M+HCOO	MGDG(34:6)	(16:3/18:3)	(16:3)	(18:3)	NA	NA	NA	NA	Glycoglycerolipid	NA	NA	NA	34	6	Non-significant	8.52304e+06	1.41556e+07	1.05062e+07	1.34926e+07	1.39635e+07	1.55287e+07	1.45813e+07	1.31656e+07	5.81315e+06	5.6041e+06	7.4773e+06	9.54027e+06	1.26982e+07	1.35899e+07	1.3645e+07	1.27415e+07	8.92862e+06	1.16931e+07	1.19952e+07	1.20644e+07	9.97332e+06
Saccharolipids	MGDG	Mgdg(16:1/16:4)(rep)	3.55_765.478926	0.420757	0.0142682	1.14173	3.55	765.479	C42 H69 O12	M+HCOO	MGDG(32:5)	(16:1/16:4)	(16:1)	(16:4)	NA	NA	NA	NA	Glycoglycerolipid	NA	NA	NA	32	5	Down	1.16882e+08	1.36172e+08	2.29102e+08	2.30439e+08	2.27843e+08	2.28576e+08	1.18744e+08	1.6261e+08	5.08182e+07	5.18572e+07	5.27351e+07	5.51055e+07	1.51743e+08	1.50768e+08	1.49931e+08	1.57164e+08	1.5426e+08	1.14598e+08	1.20651e+08	8.99168e+07	1.53526e+08
Saccharolipids	DGDG	Dgdg(18:3/20:5)	3.58_1005.5795945	0.847234	0.309551	0.635067	3.58	1005.58	C54 H85 O17	M+HCOO	DGDG(38:8)	(18:3/20:5)	(18:3)	(20:5)	NA	NA	NA	NA	Glycoglycerolipid	NA	NA	NA	38	8	Non-significant	353221	1.18972e+06	704385	728104	855678	817066	1.11376e+06	1.9121e+06	236354	198471	270648	206759	705448	747505	739215	770982	650151	686213	704104	779506	707067
Saccharolipids	DGDG	Dgdg(14:0/16:1)	3.67_907.565825416667	0.581275	0.0238533	0.919921	3.67	907.564	C46 H83 O17	M+HCOO	DGDG(30:1)	(14:0/16:1)	(14:0)	(16:1)	NA	NA	NA	NA	Glycoglycerolipid	NA	NA	NA	30	1	Non-significant	2.73665e+06	2.74343e+06	2.8999e+06	2.74013e+06	2.26588e+06	2.57724e+06	1.98748e+06	2.12355e+06	1.80466e+06	1.30646e+06	1.24412e+06	812751	1.57468e+06	1.6235e+06	1.69692e+06	1.61798e+06	1.69617e+06	2.66056e+06	1.62668e+06	2.37591e+06	1.67231e+06
Saccharolipids	MGDG	Mgdg(16:2/20:5)	3.74_817.514420333333	1.47789	0.429923	0.392241	3.74	817.511	C46 H73 O12	M+HCOO	MGDG(36:7)	(16:2/20:5)	(16:2)	(20:5)	NA	NA	NA	NA	Glycoglycerolipid	NA	NA	NA	36	7	Non-significant	8.30343e+06	4.56513e+06	5.68678e+06	6.86848e+06	5.16007e+06	6.15346e+06	4.14229e+06	4.65408e+06	1.93262e+07	1.28262e+07	6.67818e+06	6.66684e+06	5.96193e+06	5.99671e+06	6.30252e+06	5.9603e+06	6.32623e+06	5.636e+06	6.42278e+06	6.12859e+06	6.31458e+06
Saccharolipids	DGDG	Dgdg(16:1/16:1)	3.75_933.582028833333	0.466179	0.00582382	1.09254	3.75	933.579	C48 H85 O17	M+HCOO	DGDG(32:2)	(16:1/16:1)	(16:1)	(16:1)	NA	NA	NA	NA	Glycoglycerolipid	NA	NA	NA	32	2	Down	2.49759e+06	3.18509e+06	4.37544e+06	3.11778e+06	3.97339e+06	2.88262e+06	1.77855e+06	2.18939e+06	2.01899e+06	1.22954e+06	1.10311e+06	1.01887e+06	2.08837e+06	2.39546e+06	2.31508e+06	2.28267e+06	2.41447e+06	2.30231e+06	2.5483e+06	2.35244e+06	2.28677e+06
Saccharolipids	DGDG	Dgdg(14:0/16:2)(rep)	3.81_905.552111666667	1.14715	0.259075	0.353018	3.81	905.548	C46 H81 O17	M+HCOO	DGDG(30:2)	(14:0/16:2)	(14:0)	(16:2)	NA	NA	NA	NA	Glycoglycerolipid	NA	NA	NA	30	2	Non-significant	5.72628e+06	3.76295e+06	3.9569e+06	4.09661e+06	5.29617e+06	5.26091e+06	5.62111e+06	5.86474e+06	4.26373e+06	4.27848e+06	6.01673e+06	6.18994e+06	4.43522e+06	4.65578e+06	5.195e+06	5.284e+06	4.7099e+06	4.66414e+06	5.16803e+06	5.48882e+06	4.79371e+06
Saccharolipids	DGDG	Dgdg(16:1/16:2)(rep)	3.92_931.567179916667	0.491287	0.000729467	1.06241	3.92	931.564	C48 H83 O17	M+HCOO	DGDG(32:3)	(16:1/16:2)	(16:1)	(16:2)	NA	NA	NA	NA	Glycoglycerolipid	NA	NA	NA	32	3	Down	1.20546e+07	1.62208e+07	1.28197e+07	1.43694e+07	1.71575e+07	1.99014e+07	6.52977e+06	8.45893e+06	7.7417e+06	8.00898e+06	6.21289e+06	8.50327e+06	9.98141e+06	1.03047e+07	1.4668e+07	1.57496e+07	1.03279e+07	1.51601e+07	1.39182e+07	1.05242e+07	1.05195e+07
Saccharolipids	DGDG	Dgdg(16:1/20:5)(rep)	3.98_935.574681333333	0.402544	0.0265314	1.26673	3.98	935.574	C51 H83 O15	M-H	DGDG(36:6)	(16:1/20:5)	(16:1)	(20:5)	NA	NA	NA	NA	Glycoglycerolipid	NA	NA	NA	36	6	Down	1.75716e+06	2.99835e+06	2.35329e+06	2.11679e+06	1.66308e+06	1.79849e+06	1.29574e+06	2.10199e+06	366871	375718	469879	496944	1.53546e+06	1.61223e+06	1.51392e+06	1.56953e+06	1.50639e+06	1.41119e+06	1.6333e+06	1.68999e+06	1.63739e+06
Saccharolipids	DGDG	Dgdg(16:1/20:5)	3.98_981.583974	0.421391	0.0308774	1.23342	3.98	981.579	C52 H85 O17	M+HCOO	DGDG(36:6)	(16:1/20:5)	(16:1)	(20:5)	NA	NA	NA	NA	Glycoglycerolipid	NA	NA	NA	36	6	Down	6.73655e+07	1.24769e+08	9.43048e+07	8.77858e+07	7.36391e+07	7.1673e+07	5.83007e+07	9.01253e+07	1.59255e+07	1.5745e+07	1.90385e+07	1.97933e+07	6.10975e+07	6.52074e+07	6.51371e+07	6.66016e+07	6.50926e+07	6.57372e+07	6.58045e+07	6.66806e+07	6.84137e+07
Saccharolipids	MGDG	Mgdg(20:5/20:5)	4.01_867.527732916667	0.354139	0.0163183	1.31355	4.01	867.526	C50 H75 O12	M+HCOO	MGDG(40:10)	(20:5/20:5)	(20:5)	(20:5)	NA	NA	NA	NA	Glycoglycerolipid	NA	NA	NA	40	10	Down	5.86615e+06	1.23904e+07	7.60373e+06	8.37403e+06	1.07613e+07	6.36642e+06	5.28429e+06	6.38924e+06	1.4022e+06	2.00506e+06	1.50661e+06	1.60185e+06	6.39087e+06	6.41928e+06	7.32092e+06	6.64253e+06	7.11264e+06	6.57437e+06	6.19667e+06	6.66844e+06	6.57898e+06
Saccharolipids	MGDG	Mgdg(14:0/20:5)	4.06_793.5126645	0.579431	0.0114886	0.93849	4.06	793.511	C44 H73 O12	M+HCOO	MGDG(34:5)	(14:0/20:5)	(14:0)	(20:5)	NA	NA	NA	NA	Glycoglycerolipid	NA	NA	NA	34	5	Non-significant	9.85139e+07	1.03161e+08	8.37704e+07	1.02108e+08	7.60493e+07	7.97687e+07	7.51981e+07	6.68557e+07	3.62533e+07	3.84482e+07	4.73539e+07	5.07369e+07	7.00431e+07	7.52154e+07	7.18163e+07	7.50892e+07	7.07142e+07	7.49016e+07	7.61347e+07	7.662e+07	7.08654e+07
Saccharolipids	DGDG	Dgdg(18:2/20:5)	4.19_1007.59659083333	0.734678	0.190556	0.767816	4.19	1007.59	C54 H87 O17	M+HCOO	DGDG(38:7)	(18:2/20:5)	(18:2)	(20:5)	NA	NA	NA	NA	Glycoglycerolipid	NA	NA	NA	38	7	Non-significant	892387	2.14947e+06	1.60805e+06	1.4384e+06	1.70233e+06	1.5125e+06	1.71582e+06	3.32827e+06	423498	370303	542971	453952	1.38927e+06	1.43403e+06	1.43944e+06	1.41379e+06	1.41845e+06	1.44714e+06	1.50052e+06	1.43956e+06	1.44308e+06
Saccharolipids	MGDG	Mgdg(20:5/22:6)	4.41_893.5445715	0.47926	0.0544338	1.06649	4.41	893.542	C52 H77 O12	M+HCOO	MGDG(42:11)	(20:5/22:6)	(20:5)	(22:6)	NA	NA	NA	NA	Glycoglycerolipid	NA	NA	NA	42	11	Down	2.00976e+06	4.60437e+06	3.35811e+06	2.66008e+06	5.68737e+06	4.00627e+06	3.02577e+06	4.5208e+06	839443	775543	766705	771672	2.52978e+06	2.87735e+06	2.85009e+06	2.98637e+06	2.86447e+06	2.93106e+06	2.88138e+06	2.9863e+06	2.98406e+06
Saccharolipids	DGDG	Dgdg(16:1/20:5)(rep)(rep)	4.51_981.58278	0.383496	0.0299734	1.31771	4.51	981.579	C52 H85 O17	M+HCOO	DGDG(36:6)	(16:1/20:5)	(16:1)	(20:5)	NA	NA	NA	NA	Glycoglycerolipid	NA	NA	NA	36	6	Down	4.54534e+06	7.74754e+06	6.55642e+06	7.02983e+06	7.79344e+06	7.84222e+06	4.1013e+06	7.34917e+06	1.10803e+06	926397	1.28914e+06	1.14671e+06	4.97972e+06	5.03125e+06	4.95868e+06	5.09455e+06	5.10134e+06	5.29669e+06	5.15347e+06	5.03386e+06	5.1985e+06
Saccharolipids	MGDG	Mgdg(14:0/16:2)	4.52_743.49827375	0.688548	0.145568	0.752646	4.52	743.495	C40 H71 O12	M+HCOO	MGDG(30:2)	(14:0/16:2)	(14:0)	(16:2)	NA	NA	NA	NA	Glycoglycerolipid	NA	NA	NA	30	2	Non-significant	1.29623e+07	1.58741e+07	1.23242e+07	1.13346e+07	9.51186e+06	9.5705e+06	1.44013e+07	1.67055e+07	3.78751e+06	3.66102e+06	5.46931e+06	5.25989e+06	9.44985e+06	9.22357e+06	9.40543e+06	9.36039e+06	9.84168e+06	9.8999e+06	1.00438e+07	9.90702e+06	9.98851e+06
Saccharolipids	DGDG	Dgdg(14:0/16:1)(rep)	4.54_907.56750425	0.600852	0.0311869	0.893715	4.54	907.564	C46 H83 O17	M+HCOO	DGDG(30:1)	(14:0/16:1)	(14:0)	(16:1)	NA	NA	NA	NA	Glycoglycerolipid	NA	NA	NA	30	1	Non-significant	4.1408e+07	5.10425e+07	4.64472e+07	4.65159e+07	3.93652e+07	4.57292e+07	3.7182e+07	4.48395e+07	1.83216e+07	1.71545e+07	2.27525e+07	2.22852e+07	3.42011e+07	3.49793e+07	3.58272e+07	3.57104e+07	3.49346e+07	3.59557e+07	3.60263e+07	3.55845e+07	3.60108e+07
Saccharolipids	MGDG	Mgdg(16:1/16:2)	4.65_769.511546583333	0.428596	0.0276651	1.19959	4.65	769.511	C42 H73 O12	M+HCOO	MGDG(32:3)	(16:1/16:2)	(16:1)	(16:2)	NA	NA	NA	NA	Glycoglycerolipid	NA	NA	NA	32	3	Down	3.38726e+07	5.74828e+07	4.45496e+07	4.28178e+07	3.42669e+07	3.268e+07	2.35728e+07	4.0785e+07	1.42159e+07	6.9005e+06	8.14213e+06	1.16766e+07	2.76035e+07	2.8456e+07	3.79597e+07	2.78207e+07	2.89869e+07	2.8437e+07	2.92341e+07	3.05826e+07	3.08609e+07
Saccharolipids	DGDG	Dgdg(16:0/16:2)	4.68_933.582809833333	0.310417	0.00951979	1.44253	4.68	933.579	C48 H85 O17	M+HCOO	DGDG(32:2)	(16:0/16:2)	(16:0)	(16:2)	NA	NA	NA	NA	Glycoglycerolipid	NA	NA	NA	32	2	Down	1.21712e+08	1.9832e+08	1.54146e+08	1.59501e+08	1.3866e+08	1.48858e+08	7.58607e+07	9.60561e+07	2.51525e+07	2.28404e+07	3.25003e+07	3.35452e+07	1.03813e+08	1.02008e+08	1.09346e+08	1.0428e+08	1.019e+08	1.0648e+08	1.05889e+08	1.00283e+08	1.05487e+08
Saccharolipids	MGDG	Mgdg(14:0/16:1)	4.82_745.51341175	2.56624	0.00582382	1.24985	4.82	745.511	C40 H73 O12	M+HCOO	MGDG(30:1)	(14:0/16:1)	(14:0)	(16:1)	NA	NA	NA	NA	Glycoglycerolipid	NA	NA	NA	30	1	Up	1.53282e+06	1.38928e+06	1.42038e+06	1.23948e+06	989971	580777	2.71245e+06	3.06428e+06	3.16095e+06	3.28593e+06	3.13722e+06	2.9947e+06	2.0628e+06	1.97584e+06	1.99612e+06	2.14528e+06	2.00304e+06	2.01504e+06	1.95964e+06	2.31993e+06	2.04135e+06
Saccharolipids	DGDG	Dgdg(16:0/20:5)	4.91_983.599619333333	0.301851	0.0150358	1.47178	4.91	983.595	C52 H87 O17	M+HCOO	DGDG(36:5)	(16:0/20:5)	(16:0)	(20:5)	NA	NA	NA	NA	Glycoglycerolipid	NA	NA	NA	36	5	Down	2.39669e+07	5.14454e+07	3.76782e+07	3.7294e+07	3.87989e+07	3.82614e+07	1.69202e+07	3.03818e+07	5.16157e+06	4.3793e+06	6.36632e+06	5.44526e+06	2.57159e+07	2.53006e+07	2.60319e+07	2.68939e+07	2.62314e+07	2.64184e+07	2.67369e+07	2.68116e+07	2.6924e+07
Saccharolipids	SQDG	Sqdg(16:0/16:0)	4.99_793.517605	1.48431	0.0219771	0.73551	4.99	793.514	C41 H77 O12 S1	M-H	SQDG(32:0)	(16:0/16:0)	(16:0)	(16:0)	NA	NA	NA	NA	Glycoglycerolipid	NA	NA	NA	32	0	Non-significant	1.36898e+08	8.01945e+07	1.01655e+08	9.32242e+07	6.71327e+07	7.37992e+07	1.64535e+08	1.28164e+08	1.43669e+08	1.23286e+08	1.36345e+08	1.2468e+08	1.07552e+08	1.0527e+08	1.0613e+08	1.10788e+08	1.09668e+08	1.11354e+08	1.07522e+08	1.07877e+08	1.10579e+08
Saccharolipids	MGDG	Mgdg(16:2/18:2)	4.99_795.526724583333	1.57389	0.0173135	0.776412	4.99	795.526	C44 H75 O12	M+HCOO	MGDG(34:4)	(16:2/18:2)	(16:2)	(18:2)	NA	NA	NA	NA	Glycoglycerolipid	NA	NA	NA	34	4	Non-significant	1.50808e+07	9.00255e+06	1.16315e+07	1.02724e+07	7.51052e+06	7.57771e+06	2.13927e+07	1.51903e+07	1.67598e+07	1.34634e+07	1.5388e+07	1.39319e+07	1.21331e+07	1.16246e+07	1.1729e+07	1.22451e+07	1.23392e+07	1.24416e+07	1.2742e+07	1.22172e+07	1.25583e+07
Saccharolipids	DGDG	Dgdg(18:1/20:5)	5_1009.6122865	0.0984116	0.00279312	2.08326	5	1009.61	C54 H89 O17	M+HCOO	DGDG(38:6)	(18:1/20:5)	(18:1)	(20:5)	NA	NA	NA	NA	Glycoglycerolipid	NA	NA	NA	38	6	Down	1.0207e+06	2.82909e+06	1.84565e+06	1.84522e+06	1.92165e+06	1.75697e+06	260332	527192	98661.4	60623.5	79745.4	77551.7	964967	1.03748e+06	1.00926e+06	997673	1.01137e+06	964531	1.01009e+06	967541	965177
Saccharolipids	DGDG	Dgdg(15:0/16:1)	5.14_921.58293375	0.553003	0.0301003	0.967001	5.14	921.579	C47 H85 O17	M+HCOO	DGDG(31:1)	(15:0/16:1)	(15:0)	(16:1)	NA	NA	NA	NA	Glycoglycerolipid	NA	NA	NA	31	1	Non-significant	3.1835e+06	4.05534e+06	3.7113e+06	4.13452e+06	3.78157e+06	3.93219e+06	2.78415e+06	3.97117e+06	1.42232e+06	1.22382e+06	1.52476e+06	1.68138e+06	2.90199e+06	2.9751e+06	3.031e+06	3.00903e+06	3.03247e+06	3.05364e+06	2.9472e+06	3.00905e+06	3.01916e+06
Saccharolipids	MGDG	Mgdg(16:1/20:5)(rep)	5.33_819.529830333333	0.463498	0.0592695	1.136	5.33	819.526	C46 H75 O12	M+HCOO	MGDG(36:6)	(16:1/20:5)	(16:1)	(20:5)	NA	NA	NA	NA	Glycoglycerolipid	NA	NA	NA	36	6	Down	5.21698e+06	8.5733e+06	8.59274e+06	7.60804e+06	1.46404e+07	1.50501e+07	7.55662e+06	1.36248e+07	1.7221e+06	1.25326e+06	1.65601e+06	1.84948e+06	7.54936e+06	7.43611e+06	7.78328e+06	7.6386e+06	7.78483e+06	7.7018e+06	7.52567e+06	7.68735e+06	8.07558e+06
Saccharolipids	MGDG	Mgdg(14:0/16:1)(rep)	5.43_745.513258	0.671956	0.11599	0.775178	5.43	745.511	C40 H73 O12	M+HCOO	MGDG(30:1)	(14:0/16:1)	(14:0)	(16:1)	NA	NA	NA	NA	Glycoglycerolipid	NA	NA	NA	30	1	Non-significant	7.1895e+07	9.96932e+07	9.79936e+07	9.68068e+07	8.95702e+07	9.52113e+07	1.02185e+08	1.24272e+08	3.04771e+07	3.12537e+07	4.08626e+07	4.13117e+07	7.27087e+07	7.58739e+07	7.83124e+07	7.77912e+07	7.8553e+07	7.57951e+07	7.47272e+07	7.72941e+07	7.87666e+07
Saccharolipids	DGDG	Dgdg(14:0/16:0)	5.65_909.583213333333	1.16261	0.197695	0.359985	5.65	909.579	C46 H85 O17	M+HCOO	DGDG(30:0)	(14:0/16:0)	(14:0)	(16:0)	NA	NA	NA	NA	Glycoglycerolipid	NA	NA	NA	30	0	Non-significant	1.96701e+06	1.34827e+06	1.33697e+06	1.35649e+06	1.11331e+06	1.2073e+06	1.30755e+06	1.37393e+06	1.92346e+06	1.63799e+06	1.75947e+06	1.68138e+06	1.36479e+06	1.40999e+06	1.41008e+06	1.43735e+06	1.37415e+06	1.46009e+06	1.4128e+06	1.4361e+06	1.42911e+06
Saccharolipids	DGDG	Dgdg(16:0/16:1)(rep)	5.83_889.590114166667	0.440257	0.0188594	1.17154	5.83	889.589	C47 H85 O15	M-H	DGDG(32:1)	(16:0/16:1)	(16:0)	(16:1)	NA	NA	NA	NA	Glycoglycerolipid	NA	NA	NA	32	1	Down	1.41946e+06	2.29447e+06	2.07943e+06	2.09305e+06	1.84335e+06	2.10271e+06	1.23176e+06	1.70918e+06	531593	402444	715026	619321	1.34509e+06	1.37159e+06	1.35763e+06	1.34999e+06	1.38174e+06	1.5479e+06	1.40838e+06	1.51275e+06	1.48174e+06
Saccharolipids	DGDG	Dgdg(16:0/16:1)	5.83_935.598436083333	0.464063	0.0205	1.13033	5.83	935.595	C48 H87 O17	M+HCOO	DGDG(32:1)	(16:0/16:1)	(16:0)	(16:1)	NA	NA	NA	NA	Glycoglycerolipid	NA	NA	NA	32	1	Down	6.44512e+07	9.94666e+07	8.39859e+07	8.60587e+07	7.89685e+07	9.02015e+07	5.53156e+07	7.69652e+07	2.46215e+07	2.04768e+07	2.9459e+07	2.66469e+07	5.99723e+07	6.04895e+07	6.10521e+07	6.20187e+07	6.06329e+07	6.14997e+07	6.20562e+07	6.30969e+07	6.3281e+07
Saccharolipids	MGDG	Mgdg(16:0/20:5)(rep)	5.85_821.545900333333	0.402412	0.0191026	1.22861	5.85	821.542	C46 H77 O12	M+HCOO	MGDG(36:5)	(16:0/20:5)	(16:0)	(20:5)	NA	NA	NA	NA	Glycoglycerolipid	NA	NA	NA	36	5	Down	1.66854e+07	3.6892e+07	2.56148e+07	1.87178e+07	2.47316e+07	2.57212e+07	1.24567e+07	2.47767e+07	5.55298e+06	4.98684e+06	6.15653e+06	5.77309e+06	1.70397e+07	1.70038e+07	1.67135e+07	1.74929e+07	1.67983e+07	1.74023e+07	1.71108e+07	1.70023e+07	1.80074e+07
Saccharolipids	MGDG	Mgdg(16:4/20:0)	5.91_823.559553	0.764859	0.03531	0.588695	5.91	823.558	C46 H79 O12	M+HCOO	MGDG(36:4)	(16:4/20:0)	(16:4)	(20:0)	NA	NA	NA	NA	Glycoglycerolipid	NA	NA	NA	36	4	Non-significant	2.75319e+06	4.47491e+06	3.4046e+06	2.94918e+06	3.42417e+06	3.50969e+06	2.40986e+06	2.053e+06	3.18552e+06	2.95045e+06	2.47288e+06	2.61995e+06	1.53111e+06	3.97933e+06	1.76522e+06	2.61772e+06	3.12678e+06	2.5604e+06	2.57431e+06	2.53526e+06	3.30209e+06
Saccharolipids	DGDG	Dgdg(16:1/18:1)	5.93_961.611321833333	0.344107	0.000558744	1.35535	5.93	961.611	C50 H89 O17	M+HCOO	DGDG(34:2)	(16:1/18:1)	(16:1)	(18:1)	NA	NA	NA	NA	Glycoglycerolipid	NA	NA	NA	34	2	Down	1.27694e+06	2.29269e+06	2.22901e+06	2.18217e+06	1.62966e+06	2.23257e+06	685438	953481	629188	483150	562536	761471	1.02419e+06	1.16225e+06	1.26066e+06	1.1456e+06	1.15781e+06	1.10561e+06	1.19383e+06	1.03297e+06	1.1748e+06
Saccharolipids	MGDG	Mgdg(16:0/18:3)	6.19_797.540488	2.52528	0.000774539	1.26188	6.19	797.542	C44 H77 O12	M+HCOO	MGDG(34:3)	(16:0/18:3)	(16:0)	(18:3)	NA	NA	NA	NA	Glycoglycerolipid	NA	NA	NA	34	3	Up	9.3026e+06	4.89826e+06	6.40355e+06	9.36445e+06	8.60763e+06	7.50922e+06	1.62803e+07	1.51401e+07	2.39689e+07	2.12023e+07	1.5965e+07	2.38225e+07	1.2504e+07	1.26181e+07	1.31873e+07	1.31777e+07	1.34421e+07	1.29779e+07	1.32315e+07	1.35511e+07	1.36227e+07
Saccharolipids	MGDG	Mgdg(14:0/16:0)	6.79_747.529235416667	0.934286	0.346672	0.219241	6.79	747.526	C40 H75 O12	M+HCOO	MGDG(30:0)	(14:0/16:0)	(14:0)	(16:0)	NA	NA	NA	NA	Glycoglycerolipid	NA	NA	NA	30	0	Non-significant	5.50441e+06	4.93611e+06	4.95172e+06	4.90912e+06	3.99214e+06	4.48014e+06	4.61751e+06	5.14563e+06	4.73451e+06	3.95608e+06	4.16961e+06	4.25947e+06	4.2758e+06	4.32362e+06	4.43669e+06	4.32826e+06	4.49278e+06	4.36178e+06	4.31149e+06	4.35366e+06	4.42443e+06
Saccharolipids	MGDG	Mgdg(16:3/20:0)	6.89_825.575061166667	3.82549	6.9181e-06	1.52717	6.89	825.573	C46 H81 O12	M+HCOO	MGDG(36:3)	(16:3/20:0)	(16:3)	(20:0)	NA	NA	NA	NA	Glycoglycerolipid	NA	NA	NA	36	3	Up	798577	587842	613697	604845	509720	522420	2.30722e+06	1.81712e+06	2.77015e+06	2.29766e+06	2.47189e+06	2.24967e+06	1.30327e+06	1.35671e+06	1.35084e+06	1.40859e+06	1.39356e+06	1.40771e+06	1.37799e+06	1.42562e+06	1.37116e+06
Saccharolipids	MGDG	Mgdg(16:0/16:1)	6.98_773.544262666667	0.530227	0.0661873	0.922666	6.98	773.542	C42 H77 O12	M+HCOO	MGDG(32:1)	(16:0/16:1)	(16:0)	(16:1)	NA	NA	NA	NA	Glycoglycerolipid	NA	NA	NA	32	1	Non-significant	1.44239e+08	2.11933e+08	2.05219e+08	1.76371e+08	3.72039e+08	3.19467e+08	2.14299e+08	2.70021e+08	6.36889e+07	4.99408e+07	7.41814e+07	8.57055e+07	1.95973e+08	1.92776e+08	1.99678e+08	1.77364e+08	2.00208e+08	2.03476e+08	1.99251e+08	1.71592e+08	2.05479e+08
Saccharolipids	MGDG	Mgdg(16:0/18:1)	7.98_801.573673833333	0.79808	0.0365274	0.490515	7.98	801.573	C44 H81 O12	M+HCOO	MGDG(34:1)	(16:0/18:1)	(16:0)	(18:1)	NA	NA	NA	NA	Glycoglycerolipid	NA	NA	NA	34	1	Non-significant	2.35129e+06	2.43115e+06	2.53661e+06	2.99511e+06	3.47041e+06	2.79114e+06	2.36722e+06	2.55717e+06	2.29178e+06	2.08783e+06	1.77398e+06	2.15076e+06	2.35076e+06	2.08943e+06	2.52617e+06	2.42179e+06	1.67492e+06	2.63738e+06	2.08268e+06	2.15986e+06	2.45258e+06
Saccharolipids	CerG1	Cerg1(d16:1/24:1)	8.26_782.64989025	0.557551	0.0456982	0.9187	8.26	782.65	C46 H88 O8 N1	M+H	CerG1(d40:2)	(d16:1/24:1)	(d16:1)	(24:1)	NA	NA	NA	NA	Neutral Glycosphingolipids	NA	NA	NA	40	2	Non-significant	1.02353e+08	7.519e+07	6.52739e+07	8.04385e+07	6.813e+07	9.10106e+07	6.43122e+07	4.98315e+07	2.91018e+07	3.42186e+07	7.37432e+07	1.77531e+07	6.33153e+07	6.3311e+07	7.26352e+07	6.25945e+07	6.08957e+07	6.20738e+07	5.83177e+07	5.70437e+07	5.86473e+07
Saccharolipids	SQMG	Sqmg(16:3)	0.66_549.237470583333	6.17073	0.0116894	1.55215	0.66	549.238	C25 H41 O11 S1	M-H	SQMG(16:3)	(16:3)	(16:3)	NA	NA	NA	NA	NA	Glycoglycerolipid	NA	NA	NA	16	3	Up	447319	169992	140889	284517	203335	294416	1.51654e+06	232162	1.40165e+06	1.73604e+06	2.34271e+06	2.27672e+06	822415	791197	809549	863821	730750	823552	821523	837843	788166
Saccharolipids	DGMG	Dgmg(16:4)	0.71_691.319100166667	1.88937	0.0592695	1.02766	0.71	691.318	C32 H51 O16	M+HCOO	DGMG(16:4)	(16:4)	(16:4)	NA	NA	NA	NA	NA	Glycoglycerolipid	NA	NA	NA	16	4	Up	1.56619e+07	5.12261e+06	5.86963e+06	5.57432e+06	1.88785e+07	2.20221e+07	3.37824e+07	2.66279e+07	1.95317e+07	2.2842e+07	1.60901e+07	1.9294e+07	1.82276e+07	1.99084e+07	1.54446e+07	1.55558e+07	1.64781e+07	1.5409e+07	1.85285e+07	1.71319e+07	1.60652e+07
Saccharolipids	MGMG	Mgmg(14:3)	0.72_503.249849916667	30.0509	0.000248404	2.39463	0.72	503.25	C24 H39 O11	M+HCOO	MGMG(14:3)	(14:3)	(14:3)	NA	NA	NA	NA	NA	Glycoglycerolipid	NA	NA	NA	14	3	Up	97954.4	111765	71349.2	99936.9	71438.4	66095.5	1.63825e+06	954370	2.55811e+06	4.04802e+06	3.15239e+06	3.23141e+06	997306	1.19835e+06	1.16365e+06	1.00671e+06	1.13065e+06	1.11352e+06	1.35744e+06	1.57372e+06	1.45217e+06
Saccharolipids	MGMG	Mgmg(16:5)	0.75_527.249943916667	6.14434	0.0188594	1.50123	0.75	527.25	C26 H39 O11	M+HCOO	MGMG(16:5)	(16:5)	(16:5)	NA	NA	NA	NA	NA	Glycoglycerolipid	NA	NA	NA	16	5	Up	1.5819e+07	5.98558e+06	4.91539e+06	9.54604e+06	6.49309e+06	9.32148e+06	3.64402e+07	6.30452e+06	5.52876e+07	7.20198e+07	7.34004e+07	7.65484e+07	2.0544e+07	2.55372e+07	2.58943e+07	2.41165e+07	2.48993e+07	2.25748e+07	2.43301e+07	2.17392e+07	2.70123e+07
Saccharolipids	MGMG	Mgmg(16:4)(rep)	0.76_483.260287916667	1.82421	0.0301003	0.849932	0.76	483.26	C25 H39 O9	M-H	MGMG(16:4)	(16:4)	(16:4)	NA	NA	NA	NA	NA	Glycoglycerolipid	NA	NA	NA	16	4	Non-significant	3.128e+07	2.65018e+07	3.17362e+07	3.88645e+07	2.6748e+07	3.41559e+07	3.74715e+07	3.12753e+07	6.9537e+07	7.2866e+07	5.76064e+07	7.65414e+07	4.07583e+07	4.6403e+07	4.20553e+07	4.33905e+07	4.5543e+07	4.35692e+07	4.46704e+07	4.4889e+07	4.427e+07
Saccharolipids	MGMG	Mgmg(16:4)	0.76_529.265618333333	1.91873	0.0218746	0.912904	0.76	529.265	C26 H41 O11	M+HCOO	MGMG(16:4)	(16:4)	(16:4)	NA	NA	NA	NA	NA	Glycoglycerolipid	NA	NA	NA	16	4	Non-significant	1.159e+09	1.02167e+09	1.17232e+09	1.46078e+09	1.02518e+09	1.27858e+09	1.43036e+09	1.29302e+09	2.80303e+09	2.82913e+09	2.31612e+09	2.98495e+09	1.55971e+09	1.71156e+09	1.66504e+09	1.68181e+09	1.71105e+09	1.66914e+09	1.66535e+09	1.71091e+09	1.71104e+09
Saccharolipids	MGMG	Mgmg(15:3)	0.77_517.265899833333	1.77614	0.0216713	0.832589	0.77	517.265	C25 H41 O11	M+HCOO	MGMG(15:3)	(15:3)	(15:3)	NA	NA	NA	NA	NA	Glycoglycerolipid	NA	NA	NA	15	3	Non-significant	6.74851e+06	7.16528e+06	8.71603e+06	1.25301e+07	6.97225e+06	7.89959e+06	1.06552e+07	8.57225e+06	1.76667e+07	1.50293e+07	1.63581e+07	2.0582e+07	9.89309e+06	1.21463e+07	1.06665e+07	1.16959e+07	1.18162e+07	1.18267e+07	1.14807e+07	6.74719e+06	1.166e+07
Saccharolipids	DGMG	Dgmg(16:3)(rep)	0.77_647.328790083333	1.8107	0.0318538	0.918937	0.77	647.328	C31 H51 O14	M-H	DGMG(16:3)	(16:3)	(16:3)	NA	NA	NA	NA	NA	Glycoglycerolipid	NA	NA	NA	16	3	Non-significant	2.73226e+06	1.32855e+06	1.8833e+06	1.61066e+06	3.42952e+06	3.63982e+06	6.88601e+06	4.35126e+06	3.0423e+06	3.53357e+06	5.09854e+06	3.56817e+06	2.97546e+06	3.31851e+06	2.70809e+06	2.96938e+06	3.36127e+06	3.0423e+06	3.16678e+06	2.7009e+06	2.55475e+06
Saccharolipids	DGMG	Dgmg(16:3)	0.77_693.335575916667	1.91574	0.0373541	0.983525	0.77	693.334	C32 H53 O16	M+HCOO	DGMG(16:3)	(16:3)	(16:3)	NA	NA	NA	NA	NA	Glycoglycerolipid	NA	NA	NA	16	3	Non-significant	4.64254e+07	1.7576e+07	2.63671e+07	2.10606e+07	5.66027e+07	5.78675e+07	1.19104e+08	7.38607e+07	6.04138e+07	4.84749e+07	6.45367e+07	6.63741e+07	4.53957e+07	5.51371e+07	5.04706e+07	5.03879e+07	5.72788e+07	4.93292e+07	5.05061e+07	5.20354e+07	5.20751e+07
Saccharolipids	MGMG	Mgmg(16:3)(rep)	0.84_485.275853916667	1.57579	0.00582382	0.794052	0.84	485.276	C25 H41 O9	M-H	MGMG(16:3)	(16:3)	(16:3)	NA	NA	NA	NA	NA	Glycoglycerolipid	NA	NA	NA	16	3	Non-significant	6.80635e+07	6.64062e+07	7.79306e+07	7.4233e+07	5.36732e+07	5.34471e+07	8.88065e+07	7.63909e+07	1.17076e+08	1.08014e+08	1.10359e+08	1.19827e+08	8.54245e+07	9.30121e+07	8.87679e+07	9.72246e+07	9.6448e+07	7.7528e+07	9.31304e+07	8.86263e+07	9.3833e+07
Saccharolipids	MGMG	Mgmg(16:3)	0.84_531.2810975	1.58717	0.00727577	0.789377	0.84	531.281	C26 H43 O11	M+HCOO	MGMG(16:3)	(16:3)	(16:3)	NA	NA	NA	NA	NA	Glycoglycerolipid	NA	NA	NA	16	3	Non-significant	2.61499e+09	2.52551e+09	2.92002e+09	3.253e+09	1.9738e+09	2.23195e+09	3.59302e+09	2.9436e+09	4.53831e+09	4.23667e+09	4.55207e+09	4.76814e+09	3.33688e+09	3.44558e+09	3.30281e+09	3.47249e+09	3.35749e+09	3.17035e+09	3.55845e+09	3.53627e+09	3.51645e+09
Saccharolipids	DGMG	Dgmg(16:2)(rep)	0.84_649.3443435	1.3282	0.261417	0.453528	0.84	649.344	C31 H53 O14	M-H	DGMG(16:2)	(16:2)	(16:2)	NA	NA	NA	NA	NA	Glycoglycerolipid	NA	NA	NA	16	2	Non-significant	1.04987e+07	5.12612e+06	4.82241e+06	5.85509e+06	5.67547e+06	6.11788e+06	6.89427e+06	4.28049e+06	9.78494e+06	1.06331e+07	6.91784e+06	1.20879e+07	6.75943e+06	7.79939e+06	7.13087e+06	8.00403e+06	7.76541e+06	6.76164e+06	7.63794e+06	8.68664e+06	7.81759e+06
Saccharolipids	DGMG	Dgmg(16:2)	0.84_695.352040166667	1.27506	0.364245	0.377888	0.84	695.35	C32 H55 O16	M+HCOO	DGMG(16:2)	(16:2)	(16:2)	NA	NA	NA	NA	NA	Glycoglycerolipid	NA	NA	NA	16	2	Non-significant	2.12356e+08	9.85708e+07	1.08096e+08	1.19303e+08	1.17055e+08	1.36696e+08	1.26738e+08	7.59063e+07	2.04362e+08	1.99827e+08	2.01713e+08	2.01396e+08	1.48851e+08	1.38568e+08	1.44298e+08	1.56248e+08	1.38802e+08	1.37996e+08	1.4664e+08	1.46776e+08	1.52753e+08
Saccharolipids	MGMG	Mgmg(18:4)	0.89_557.2973135	0.857866	0.128198	0.403839	0.89	557.297	C28 H45 O11	M+HCOO	MGMG(18:4)	(18:4)	(18:4)	NA	NA	NA	NA	NA	Glycoglycerolipid	NA	NA	NA	18	4	Non-significant	3.51363e+07	3.49067e+07	3.90237e+07	4.58409e+07	3.36406e+07	3.38848e+07	3.21165e+07	2.34718e+07	3.55318e+07	3.71482e+07	3.19598e+07	3.05897e+07	2.41479e+07	2.88391e+07	2.81067e+07	2.79913e+07	2.84095e+07	2.69661e+07	2.75732e+07	2.87461e+07	2.7833e+07
Saccharolipids	MGMG	Mgmg(16:2)(rep)	0.95_487.291459333333	0.791986	0.0756293	0.470699	0.95	487.291	C25 H43 O9	M-H	MGMG(16:2)	(16:2)	(16:2)	NA	NA	NA	NA	NA	Glycoglycerolipid	NA	NA	NA	16	2	Non-significant	2.03981e+07	1.2002e+07	1.50202e+07	1.48437e+07	1.23931e+07	1.39657e+07	1.23313e+07	1.47686e+07	1.19973e+07	1.13344e+07	9.8449e+06	9.91154e+06	1.21477e+07	1.23023e+07	1.24983e+07	1.21692e+07	1.26606e+07	1.15942e+07	1.1349e+07	1.23977e+07	1.27982e+07
Saccharolipids	MGMG	Mgmg(16:2)	0.95_533.297001583333	0.873197	0.197571	0.315439	0.95	533.297	C26 H45 O11	M+HCOO	MGMG(16:2)	(16:2)	(16:2)	NA	NA	NA	NA	NA	Glycoglycerolipid	NA	NA	NA	16	2	Non-significant	8.92416e+08	5.98633e+08	6.66001e+08	6.48487e+08	5.4919e+08	6.04171e+08	5.95237e+08	6.19708e+08	6.32419e+08	5.82773e+08	5.04933e+08	5.21829e+08	5.61921e+08	5.74326e+08	5.66982e+08	5.59037e+08	5.90505e+08	5.5431e+08	5.32512e+08	6.07702e+08	5.86855e+08
Saccharolipids	MGMG	Mgmg(20:5)	0.97_583.313748083333	1.07856	0.678702	0.177333	0.97	583.312	C30 H47 O11	M+HCOO	MGMG(20:5)	(20:5)	(20:5)	NA	NA	NA	NA	NA	Glycoglycerolipid	NA	NA	NA	20	5	Non-significant	1.36827e+08	7.84028e+07	7.80064e+07	7.0989e+07	7.22572e+07	6.91481e+07	6.60682e+07	7.53353e+07	1.1677e+08	1.29107e+08	7.68466e+07	8.12256e+07	8.72882e+07	8.92434e+07	8.65948e+07	8.53228e+07	9.239e+07	8.14005e+07	7.78661e+07	9.14714e+07	8.68436e+07
Saccharolipids	DGMG	Dgmg(16:1)(rep)	0.97_651.360377333333	1.47651	0.145568	0.588021	0.97	651.36	C31 H55 O14	M-H	DGMG(16:1)	(16:1)	(16:1)	NA	NA	NA	NA	NA	Glycoglycerolipid	NA	NA	NA	16	1	Non-significant	1.87929e+07	1.05267e+07	7.9227e+06	9.03438e+06	6.9064e+06	8.203e+06	1.00658e+07	7.8064e+06	2.2003e+07	1.71271e+07	1.60603e+07	1.75745e+07	1.17048e+07	1.17362e+07	1.17271e+07	1.19437e+07	1.182e+07	1.14599e+07	1.26232e+07	1.23469e+07	1.2977e+07
Saccharolipids	DGMG	Dgmg(16:1)	0.97_697.366351333333	1.3749	0.214645	0.495835	0.97	697.365	C32 H57 O16	M+HCOO	DGMG(16:1)	(16:1)	(16:1)	NA	NA	NA	NA	NA	Glycoglycerolipid	NA	NA	NA	16	1	Non-significant	4.51417e+08	2.22165e+08	2.27546e+08	2.32468e+08	1.41856e+08	1.74443e+08	2.53048e+08	1.59873e+08	3.90663e+08	4.12798e+08	3.87635e+08	3.89437e+08	2.40887e+08	2.59326e+08	2.64175e+08	2.80285e+08	3.01546e+08	2.71065e+08	2.57638e+08	2.90726e+08	2.55789e+08
Saccharolipids	MGMG	Mgmg(18:3)	1.02_559.313697166667	1.72448	0.00940222	0.894087	1.02	559.312	C28 H47 O11	M+HCOO	MGMG(18:3)	(18:3)	(18:3)	NA	NA	NA	NA	NA	Glycoglycerolipid	NA	NA	NA	18	3	Non-significant	2.14306e+07	1.50083e+07	1.41458e+07	1.25681e+07	1.00259e+07	1.11055e+07	2.39855e+07	2.48199e+07	3.01377e+07	2.70604e+07	1.98098e+07	1.95332e+07	2.02499e+07	2.12317e+07	2.02389e+07	2.12377e+07	2.07437e+07	1.91704e+07	2.09806e+07	2.16809e+07	2.21482e+07
Saccharolipids	MGMG	Mgmg(14:0)	1.04_509.297139166667	2.16094	0.00582382	1.09592	1.04	509.297	C24 H45 O11	M+HCOO	MGMG(14:0)	(14:0)	(14:0)	NA	NA	NA	NA	NA	Glycoglycerolipid	NA	NA	NA	14	0	Up	1.91533e+07	9.88697e+06	8.09805e+06	9.88986e+06	9.1465e+06	1.02645e+07	1.78971e+07	1.75109e+07	3.29181e+07	3.24145e+07	2.17571e+07	2.1073e+07	1.92074e+07	1.96879e+07	1.79685e+07	1.8594e+07	1.80969e+07	1.26408e+07	1.88246e+07	1.94773e+07	1.79362e+07
Saccharolipids	MGMG	Mgmg(22:6)	1.08_609.330746916667	0.985524	0.818211	0.0782696	1.08	609.328	C32 H49 O11	M+HCOO	MGMG(22:6)	(22:6)	(22:6)	NA	NA	NA	NA	NA	Glycoglycerolipid	NA	NA	NA	22	6	Non-significant	5.47969e+07	3.93464e+07	4.21857e+07	5.06644e+07	3.25842e+07	3.75759e+07	3.1595e+07	3.09795e+07	5.88705e+07	6.17691e+07	3.6546e+07	3.36708e+07	4.11484e+07	4.11513e+07	3.97113e+07	3.81944e+07	4.18842e+07	3.9076e+07	4.12087e+07	3.92387e+07	3.93663e+07
Saccharolipids	MGMG	Mgmg(16:1)(rep)	1.09_489.3073795	2.06601	0.021514	1.14564	1.09	489.307	C25 H45 O9	M-H	MGMG(16:1)	(16:1)	(16:1)	NA	NA	NA	NA	NA	Glycoglycerolipid	NA	NA	NA	16	1	Up	2.98897e+07	7.23117e+06	1.35061e+07	1.25439e+07	1.95018e+07	1.15732e+07	2.96231e+07	3.34594e+07	3.53275e+07	3.67038e+07	2.92394e+07	3.03602e+07	2.565e+07	2.60161e+07	2.64402e+07	2.54559e+07	2.64165e+07	2.48535e+07	2.58748e+07	3.23833e+07	2.61755e+07
Saccharolipids	MGMG	Mgmg(20:4)	1.09_585.328154833333	1.35312	0.128198	0.541159	1.09	585.328	C30 H49 O11	M+HCOO	MGMG(20:4)	(20:4)	(20:4)	NA	NA	NA	NA	NA	Glycoglycerolipid	NA	NA	NA	20	4	Non-significant	9.15066e+06	5.73946e+06	6.30853e+06	5.14491e+06	5.31218e+06	4.87656e+06	5.90936e+06	6.87583e+06	1.16596e+07	1.12328e+07	7.22623e+06	6.52885e+06	8.97298e+06	8.39155e+06	6.61389e+06	3.89805e+06	7.92367e+06	7.22212e+06	7.42546e+06	7.23379e+06	7.82663e+06
Saccharolipids	MGMG	Mgmg(16:1)	1.1_535.312392083333	1.83596	0.00736002	0.997971	1.1	535.312	C26 H47 O11	M+HCOO	MGMG(16:1)	(16:1)	(16:1)	NA	NA	NA	NA	NA	Glycoglycerolipid	NA	NA	NA	16	1	Non-significant	1.12359e+09	8.38545e+08	6.61929e+08	5.22787e+08	8.58775e+08	6.09784e+08	9.74934e+08	1.52007e+09	1.50145e+09	1.70115e+09	1.38034e+09	1.39576e+09	1.11759e+09	1.15451e+09	1.14272e+09	1.13438e+09	1.17459e+09	1.10073e+09	1.13476e+09	1.14856e+09	1.15326e+09
Saccharolipids	MGMG	Mgmg(17:1)	1.22_549.327917	1.85593	0.0345256	0.945649	1.22	549.328	C27 H49 O11	M+HCOO	MGMG(17:1)	(17:1)	(17:1)	NA	NA	NA	NA	NA	Glycoglycerolipid	NA	NA	NA	17	1	Non-significant	5.55973e+06	1.61038e+06	3.14455e+06	2.13639e+06	3.43379e+06	2.27886e+06	3.5636e+06	3.55294e+06	8.15626e+06	6.19884e+06	6.65307e+06	5.58588e+06	3.88709e+06	3.46655e+06	4.06407e+06	4.1128e+06	4.21995e+06	4.25953e+06	4.09168e+06	3.64312e+06	3.76321e+06
Saccharolipids	DGMG	Dgmg(16:0)(rep)	1.22_653.376114916667	0.805358	0.488935	0.29217	1.22	653.375	C31 H57 O14	M-H	DGMG(16:0)	(16:0)	(16:0)	NA	NA	NA	NA	NA	Glycoglycerolipid	NA	NA	NA	16	0	Non-significant	8.60318e+06	3.32411e+06	4.21773e+06	4.63209e+06	2.47023e+06	4.75002e+06	3.1545e+06	2.03973e+06	4.88131e+06	4.20826e+06	4.26398e+06	4.00011e+06	3.84423e+06	3.42413e+06	3.65515e+06	3.84976e+06	3.86428e+06	3.96274e+06	3.80946e+06	4.04219e+06	3.81056e+06
Saccharolipids	DGMG	Dgmg(16:0)	1.22_699.38114925	0.814548	0.507111	0.286834	1.22	699.381	C32 H59 O16	M+HCOO	DGMG(16:0)	(16:0)	(16:0)	NA	NA	NA	NA	NA	Glycoglycerolipid	NA	NA	NA	16	0	Non-significant	1.48621e+08	6.12572e+07	7.12242e+07	8.07486e+07	4.2171e+07	7.93776e+07	5.80724e+07	3.52423e+07	8.63628e+07	6.53682e+07	7.77157e+07	7.09905e+07	6.38017e+07	6.07067e+07	6.44875e+07	6.49997e+07	6.81724e+07	6.55475e+07	6.91736e+07	6.74771e+07	6.81076e+07
Saccharolipids	DGMG	Dgmg(18:1)	1.27_725.397326	0.320172	0.00294476	1.31934	1.27	725.397	C34 H61 O16	M+HCOO	DGMG(18:1)	(18:1)	(18:1)	NA	NA	NA	NA	NA	Glycoglycerolipid	NA	NA	NA	18	1	Down	8.15826e+06	3.74186e+06	3.97111e+06	4.48752e+06	2.4937e+06	4.16884e+06	1.07735e+06	805993	1.95941e+06	1.3713e+06	1.7986e+06	1.6388e+06	2.35851e+06	3.11276e+06	2.52929e+06	2.63536e+06	2.45805e+06	3.01289e+06	2.54061e+06	2.31191e+06	2.55423e+06
Saccharolipids	MGMG	Mgmg(16:0)	1.35_537.327933416667	2.21893	0.00501772	1.14356	1.35	537.328	C26 H49 O11	M+HCOO	MGMG(16:0)	(16:0)	(16:0)	NA	NA	NA	NA	NA	Glycoglycerolipid	NA	NA	NA	16	0	Up	2.44593e+08	1.17403e+08	1.52933e+08	1.20801e+08	2.18024e+08	1.52845e+08	2.63448e+08	2.423e+08	4.49674e+08	4.23881e+08	4.30868e+08	4.23402e+08	2.83858e+08	2.96946e+08	2.72726e+08	2.65318e+08	3.02848e+08	2.7068e+08	2.99364e+08	2.75738e+08	2.88284e+08
Saccharolipids	MGMG	Mgmg(16:0)(rep)	1.36_491.322721583333	2.21178	0.00825133	1.11893	1.36	491.323	C25 H47 O9	M-H	MGMG(16:0)	(16:0)	(16:0)	NA	NA	NA	NA	NA	Glycoglycerolipid	NA	NA	NA	16	0	Up	4.58114e+06	1.90531e+06	3.20994e+06	3.57184e+06	4.462e+06	3.38148e+06	5.12732e+06	5.09332e+06	8.37729e+06	1.19863e+07	7.87735e+06	8.23281e+06	5.37529e+06	5.69514e+06	5.87314e+06	6.45845e+06	6.20881e+06	6.07914e+06	6.57603e+06	6.17929e+06	5.54326e+06
Saccharolipids	MGMG	Mgmg(18:1)	1.41_563.34492825	0.786962	0.346672	0.325682	1.41	563.344	C28 H51 O11	M+HCOO	MGMG(18:1)	(18:1)	(18:1)	NA	NA	NA	NA	NA	Glycoglycerolipid	NA	NA	NA	18	1	Non-significant	1.7301e+07	7.35401e+06	1.06436e+07	6.80419e+06	8.71765e+06	6.99294e+06	4.92032e+06	5.08212e+06	1.01259e+07	8.50311e+06	9.14718e+06	7.71828e+06	9.05052e+06	8.54336e+06	8.38266e+06	8.65847e+06	8.54572e+06	9.56925e+06	8.35349e+06	8.25251e+06	8.44389e+06
Saccharolipids	SQMG	Sqmg(20:0)	1.57_611.349618416667	32.2147	0.00701522	2.2297	1.57	611.347	C29 H55 O11 S1	M-H	SQMG(20:0)	(20:0)	(20:0)	NA	NA	NA	NA	NA	Glycoglycerolipid	NA	NA	NA	20	0	Up	1.88179e+06	435765	638227	623276	1.06015e+06	780692	5.32572e+06	2.22546e+06	3.69464e+07	4.38015e+07	4.18281e+07	4.44734e+07	9.62168e+06	9.39981e+06	9.97108e+06	9.02373e+06	8.74043e+06	9.12815e+06	9.88785e+06	9.00306e+06	1.00173e+07
Saccharolipids	MGDG	Mgdg(16:4/16:4)	1.61_759.429989166667	4.16358	0.0103755	1.51839	1.61	759.433	C42 H63 O12	M+HCOO	MGDG(32:8)	(16:4/16:4)	(16:4)	(16:4)	NA	NA	NA	NA	Glycoglycerolipid	NA	NA	NA	32	8	Up	7.85202e+06	1.16819e+06	1.89313e+06	2.37304e+06	1.70145e+06	1.01842e+06	5.27101e+06	4.38004e+06	1.99751e+07	1.56766e+07	1.03285e+07	1.10121e+07	3.8213e+06	5.03099e+06	3.69653e+06	4.70996e+06	4.06639e+06	5.52687e+06	5.25543e+06	5.39159e+06	4.35439e+06
Saccharolipids	MGMG	Mgmg(18:0)	1.88_565.359649166667	1.84414	0.0756293	0.911423	1.88	565.359	C28 H53 O11	M+HCOO	MGMG(18:0)	(18:0)	(18:0)	NA	NA	NA	NA	NA	Glycoglycerolipid	NA	NA	NA	18	0	Non-significant	2.95769e+06	624668	1.23039e+06	696039	1.64321e+06	1.24106e+06	1.44174e+06	1.42364e+06	4.18175e+06	2.301e+06	3.02319e+06	3.10664e+06	1.79547e+06	1.87974e+06	1.92902e+06	1.93526e+06	2.03414e+06	2.01941e+06	1.8123e+06	2.01169e+06	1.98773e+06
Saccharolipids	MGDG	Mgdg(16:3/16:4)	1.91_761.446005666667	7.75937	0.00598487	1.79134	1.91	761.448	C42 H65 O12	M+HCOO	MGDG(32:7)	(16:3/16:4)	(16:3)	(16:4)	NA	NA	NA	NA	Glycoglycerolipid	NA	NA	NA	32	7	Up	4.74737e+06	878671	1.33434e+06	1.48681e+06	4.03629e+06	2.75853e+06	5.29332e+06	6.25894e+06	4.08141e+07	2.09425e+07	2.45049e+07	2.04546e+07	1.00838e+07	9.96636e+06	9.72875e+06	9.18665e+06	1.02317e+07	9.18665e+06	7.68055e+06	8.59712e+06	9.60811e+06
Saccharolipids	MGDG	Mgdg(16:5/20:5)	2.72_811.464122	0.690261	0.328306	0.776806	2.72	811.464	C46 H67 O12	M+HCOO	MGDG(36:10)	(16:5/20:5)	(16:5)	(20:5)	NA	NA	NA	NA	Glycoglycerolipid	NA	NA	NA	36	10	Non-significant	5.3463e+07	1.01661e+08	8.27819e+07	6.48035e+07	1.00834e+08	1.07625e+08	5.83204e+07	1.56966e+06	7.78159e+07	7.21788e+07	6.40063e+07	7.89482e+07	8.578e+07	6.00942e+07	8.85716e+07	9.57721e+07	6.33269e+07	6.60335e+07	9.72072e+07	6.74369e+07	6.40633e+07
Saccharolipids	MGDG	Mgdg(16:1/16:4)	2.89_765.477689333333	1.26597	0.678702	0.152788	2.89	765.479	C42 H69 O12	M+HCOO	MGDG(32:5)	(16:1/16:4)	(16:1)	(16:4)	NA	NA	NA	NA	Glycoglycerolipid	NA	NA	NA	32	5	Non-significant	7.54767e+06	1.14626e+07	1.33528e+07	1.58123e+07	2.94653e+06	1.2718e+07	6.30504e+06	3.99937e+06	2.47183e+07	1.85124e+07	1.52751e+07	1.20095e+07	7.95425e+06	8.25546e+06	8.3703e+06	8.39814e+06	8.51962e+06	8.35118e+06	8.63138e+06	8.02624e+06	8.26081e+06
Saccharolipids	SQMG	Sqmg(26:1)	3_693.427726833333	2.99904	0.0571585	1.09993	3	693.425	C35 H65 O11 S1	M-H	SQMG(26:1)	(26:1)	(26:1)	NA	NA	NA	NA	NA	Glycoglycerolipid	NA	NA	NA	26	1	Up	1.4631e+06	549444	2.91708e+06	707227	1.08423e+06	753419	1.23959e+06	898347	4.7773e+06	5.97121e+06	4.12239e+06	5.40748e+06	2.36658e+06	2.24137e+06	2.55105e+06	2.36229e+06	2.13672e+06	2.05959e+06	2.16385e+06	2.37025e+06	2.21881e+06
Saccharolipids	SQMG	Sqmg(26:3)	3_735.399590666667	1.44602	0.145568	0.586687	3	735.399	C36 H63 O13 S1	M+HCOO	SQMG(26:3)	(26:3)	(26:3)	NA	NA	NA	NA	NA	Glycoglycerolipid	NA	NA	NA	26	3	Non-significant	4.74002e+06	2.66823e+06	3.4852e+06	3.91929e+06	3.15178e+06	1.89058e+06	3.08245e+06	2.83696e+06	5.84625e+06	7.09502e+06	4.73713e+06	5.11307e+06	5.91665e+06	6.04813e+06	5.95093e+06	5.93477e+06	6.82272e+06	4.97489e+06	5.91383e+06	5.34485e+06	5.61888e+06
Saccharolipids	MGDG	Mgdg(16:4/19:1)	5.1_807.526674166667	0.928856	0.495333	0.193273	5.1	807.526	C45 H75 O12	M+HCOO	MGDG(35:5)	(16:4/19:1)	(16:4)	(19:1)	NA	NA	NA	NA	Glycoglycerolipid	NA	NA	NA	35	5	Non-significant	720187	932017	794862	781452	951828	926010	786402	1.13471e+06	827619	832749	549885	611710	809709	820907	830457	809365	821451	817073	870099	872688	867672
Saccharolipids	MGDG	Mgdg(16:0/20:5)	5.21_821.542662916667	0.863842	0.38822	0.27567	5.21	821.542	C46 H77 O12	M+HCOO	MGDG(36:5)	(16:0/20:5)	(16:0)	(20:5)	NA	NA	NA	NA	Glycoglycerolipid	NA	NA	NA	36	5	Non-significant	5.87907e+06	3.90592e+06	3.20717e+06	3.22992e+06	3.23742e+06	3.09145e+06	3.8643e+06	2.86675e+06	3.58056e+06	3.30256e+06	2.23029e+06	3.63601e+06	4.6554e+06	4.8022e+06	4.94649e+06	4.78264e+06	5.01393e+06	4.94772e+06	5.53325e+06	4.9566e+06	5.01556e+06
Saccharolipids	MGDG	Mgdg(16:4/19:0)	5.24_809.544060083333	0.523783	0.00195915	0.977324	5.24	809.542	C45 H77 O12	M+HCOO	MGDG(35:4)	(16:4/19:0)	(16:4)	(19:0)	NA	NA	NA	NA	Glycoglycerolipid	NA	NA	NA	35	4	Non-significant	2.10464e+06	1.4461e+06	1.67089e+06	1.98716e+06	1.97491e+06	2.36099e+06	748880	943888	1.22398e+06	1.21102e+06	808087	1.11105e+06	1.33044e+06	1.35025e+06	1.36904e+06	1.33299e+06	1.34433e+06	1.42796e+06	1.25056e+06	1.42524e+06	1.41957e+06
Saccharolipids	MGDG	Mgdg(16:1/16:1)	5.58_725.521214083333	0.386607	0.0322027	1.26128	5.58	725.521	C41 H73 O10	M-H	MGDG(32:2)	(16:1/16:1)	(16:1)	(16:1)	NA	NA	NA	NA	Glycoglycerolipid	NA	NA	NA	32	2	Down	267234	939136	704546	707973	606383	572794	407338	610552	85243.9	84351.7	144381	136492	469462	435185	429889	487736	445375	484100	411053	440141	497216
Saccharolipids	MGDG	Mgdg(16:3/19:0)	6.09_811.561041583333	0.633871	0.000259502	0.881953	6.09	811.558	C45 H79 O12	M+HCOO	MGDG(35:3)	(16:3/19:0)	(16:3)	(19:0)	NA	NA	NA	NA	Glycoglycerolipid	NA	NA	NA	35	3	Non-significant	2.08021e+06	1.73085e+06	1.96561e+06	1.96339e+06	1.77158e+06	1.63128e+06	1.23022e+06	1.04174e+06	1.23599e+06	1.10195e+06	1.17965e+06	1.27363e+06	1.35744e+06	1.36671e+06	1.39734e+06	1.37796e+06	1.38634e+06	1.30837e+06	1.37134e+06	1.41934e+06	1.40609e+06
Saccharolipids	DGMG	Dgmg(36:3)	6.8_973.64730825	1.61429	0.00947433	0.859001	6.8	973.647	C52 H93 O16	M+HCOO	DGMG(36:3)	(36:3)	(36:3)	NA	NA	NA	NA	NA	Glycoglycerolipid	NA	NA	NA	36	3	Non-significant	4.19526e+06	2.32371e+06	2.74988e+06	3.89038e+06	3.25834e+06	2.80927e+06	4.32581e+06	4.38635e+06	6.73668e+06	5.10417e+06	4.56472e+06	5.92005e+06	3.61789e+06	3.65165e+06	3.8026e+06	3.79268e+06	3.79768e+06	3.7308e+06	3.99157e+06	3.89103e+06	3.97449e+06
Saccharolipids	MGDG	Mgdg(16:0/16:1)(rep)	6.98_727.53687275	0.513958	0.0544338	0.918107	6.98	727.537	C41 H75 O10	M-H	MGDG(32:1)	(16:0/16:1)	(16:0)	(16:1)	NA	NA	NA	NA	Glycoglycerolipid	NA	NA	NA	32	1	Non-significant	525752	554713	579793	433925	1.14768e+06	936488	645321	684903	194377	164247	227465	231182	520812	457382	577767	575960	552408	602686	525749	572251	556708
Saccharolipids	SQDG	Sqdg(32:5)	2.07_783.436190833333	1.74238	0.0238533	0.938876	2.07	783.436	C41 H67 O12 S1	M-H	SQDG(32:5)	(32:5)	(32:5)	NA	NA	NA	NA	NA	Glycoglycerolipid	NA	NA	NA	32	5	Non-significant	2.70219e+06	1.58718e+06	1.53954e+06	1.92082e+06	3.25157e+06	3.69036e+06	3.56507e+06	3.08277e+06	4.75513e+06	5.5328e+06	4.0771e+06	4.58561e+06	3.12024e+06	3.05398e+06	2.99744e+06	3.01879e+06	3.27179e+06	2.76095e+06	2.95393e+06	2.90378e+06	3.0645e+06
Saccharolipids	SQDG	Sqdg(34:6)	2.34_809.452792666667	3.88244	0.0048946	1.43591	2.34	809.452	C43 H69 O12 S1	M-H	SQDG(34:6)	(34:6)	(34:6)	NA	NA	NA	NA	NA	Glycoglycerolipid	NA	NA	NA	34	6	Up	1.11894e+06	859271	871025	884973	777952	1.33373e+06	1.7768e+06	2.0956e+06	5.2067e+06	5.46183e+06	3.24527e+06	4.91018e+06	1.54147e+06	1.58961e+06	1.63667e+06	1.75921e+06	1.67438e+06	1.69844e+06	1.63337e+06	1.57748e+06	1.64407e+06
Saccharolipids	SQDG	Sqdg(18:3/18:4)	2.5_835.469706	2.92268	0.0142682	1.25686	2.5	835.467	C45 H71 O12 S1	M-H	SQDG(36:7)	(18:3/18:4)	(18:3)	(18:4)	NA	NA	NA	NA	Glycoglycerolipid	NA	NA	NA	36	7	Up	9.23461e+06	2.9082e+06	4.47465e+06	2.2869e+06	4.99856e+06	6.79556e+06	8.08976e+06	6.24658e+06	1.91664e+07	1.78423e+07	1.84437e+07	1.99329e+07	6.70995e+06	7.54199e+06	7.57158e+06	9.11236e+06	8.45576e+06	8.39285e+06	7.56658e+06	8.94205e+06	8.44039e+06
Saccharolipids	SQDG	Sqdg(28:1)	2.63_735.4372765	0.889596	0.371468	0.315517	2.63	735.436	C37 H67 O12 S1	M-H	SQDG(28:1)	(28:1)	(28:1)	NA	NA	NA	NA	NA	Glycoglycerolipid	NA	NA	NA	28	1	Non-significant	2.13718e+06	1.87945e+06	1.63424e+06	1.79569e+06	1.95181e+06	2.20466e+06	2.61506e+06	2.03882e+06	1.27107e+06	1.09405e+06	1.94063e+06	1.3624e+06	1.78759e+06	1.8819e+06	1.97807e+06	1.43553e+06	1.93743e+06	1.76808e+06	1.58162e+06	1.88853e+06	1.77514e+06
Saccharolipids	SQDG	Sqdg(39:6)	2.82_879.52904575	1.63096	0.170327	0.734727	2.82	879.53	C48 H79 O12 S1	M-H	SQDG(39:6)	(39:6)	(39:6)	NA	NA	NA	NA	NA	Glycoglycerolipid	NA	NA	NA	39	6	Non-significant	3.05346e+07	5.58361e+06	8.14544e+06	7.95844e+06	4.99824e+06	6.04589e+06	1.03532e+07	5.83001e+06	2.29352e+07	2.41743e+07	2.37556e+07	1.61361e+07	1.19695e+07	1.50995e+07	1.53741e+07	1.50806e+07	1.22954e+07	1.51286e+07	1.20872e+07	1.49867e+07	1.48984e+07
Saccharolipids	SQDG	Sqdg(34:5)	2.87_811.470684416667	0.958949	0.832418	0.032402	2.87	811.467	C43 H71 O12 S1	M-H	SQDG(34:5)	(34:5)	(34:5)	NA	NA	NA	NA	NA	Glycoglycerolipid	NA	NA	NA	34	5	Non-significant	7.84616e+07	1.18067e+08	8.78846e+07	9.90769e+07	1.46266e+08	1.13038e+08	8.46941e+07	9.90972e+07	1.09085e+08	1.14565e+08	9.9094e+07	1.09871e+08	9.30224e+07	9.39692e+07	9.34137e+07	9.95085e+07	9.54443e+07	9.96153e+07	1.00294e+08	9.82745e+07	1.01947e+08
Saccharolipids	SQDG	Sqdg(36:8)	2.87_879.45827475	0.734706	0.0684784	0.572855	2.87	879.457	C46 H71 O14 S1	M+HCOO	SQDG(36:8)	(36:8)	(36:8)	NA	NA	NA	NA	NA	Glycoglycerolipid	NA	NA	NA	36	8	Non-significant	1.46642e+06	2.7373e+06	2.24356e+06	2.9633e+06	2.45418e+06	2.12698e+06	1.49931e+06	2.14387e+06	1.65351e+06	2.10126e+06	1.41514e+06	1.46673e+06	2.18185e+06	2.06478e+06	2.06104e+06	1.91358e+06	1.96994e+06	1.81968e+06	2.1883e+06	1.72737e+06	2.0627e+06
Saccharolipids	SQDG	Sqdg(32:3)	2.94_787.469531666667	0.571065	0.185696	0.67861	2.94	787.467	C41 H71 O12 S1	M-H	SQDG(32:3)	(32:3)	(32:3)	NA	NA	NA	NA	NA	Glycoglycerolipid	NA	NA	NA	32	3	Non-significant	6.17047e+07	1.81518e+07	2.6275e+07	1.54962e+07	3.69157e+07	1.27138e+07	2.95869e+07	3.20081e+07	6.3097e+06	5.93054e+06	1.14069e+07	1.2557e+07	1.71883e+07	1.64421e+07	1.63514e+07	2.08486e+07	2.18281e+07	2.01596e+07	1.87356e+07	2.14645e+07	2.12558e+07
Saccharolipids	SQDG	Sqdg(38:9)	2.96_905.472862333333	0.912712	0.678702	0.142363	2.96	905.473	C48 H73 O14 S1	M+HCOO	SQDG(38:9)	(38:9)	(38:9)	NA	NA	NA	NA	NA	Glycoglycerolipid	NA	NA	NA	38	9	Non-significant	1.62834e+06	1.06825e+06	1.1477e+06	1.50369e+06	823111	844985	1.08678e+06	1.21462e+06	1.07213e+06	1.14567e+06	1.02869e+06	855756	971699	1.04737e+06	1.06533e+06	1.1805e+06	1.03354e+06	1.07816e+06	997127	1.06085e+06	1.23478e+06
Saccharolipids	SQDG	Sqdg(41:7)	2.96_905.544620416667	3.16198	0.0505	1.19536	2.96	905.545	C50 H81 O12 S1	M-H	SQDG(41:7)	(41:7)	(41:7)	NA	NA	NA	NA	NA	Glycoglycerolipid	NA	NA	NA	41	7	Up	1.24125e+07	2.36987e+06	7.55995e+06	2.67163e+06	1.15767e+06	2.27224e+06	3.52822e+06	5.81235e+06	2.51981e+07	2.6799e+07	1.42719e+07	1.43295e+07	9.70404e+06	1.12899e+07	1.28208e+07	1.1589e+07	1.02847e+07	1.09594e+07	1.07557e+07	1.0104e+07	1.08417e+07
Saccharolipids	SQDG	Sqdg(35:5)	3.17_825.486054916667	0.676687	0.0220793	0.692753	3.17	825.483	C44 H73 O12 S1	M-H	SQDG(35:5)	(35:5)	(35:5)	NA	NA	NA	NA	NA	Glycoglycerolipid	NA	NA	NA	35	5	Non-significant	7.45151e+06	1.25689e+07	1.01358e+07	9.46716e+06	1.32829e+07	1.30475e+07	6.48381e+06	8.50314e+06	8.40068e+06	8.06393e+06	5.73729e+06	7.4412e+06	8.46603e+06	8.44945e+06	8.56759e+06	8.46076e+06	8.65662e+06	8.467e+06	8.6145e+06	8.68271e+06	8.7582e+06
Saccharolipids	SQDG	Sqdg(30:1)	3.27_763.4649955	1.12376	0.896487	0.103045	3.27	763.467	C39 H71 O12 S1	M-H	SQDG(30:1)	(30:1)	(30:1)	NA	NA	NA	NA	NA	Glycoglycerolipid	NA	NA	NA	30	1	Non-significant	2.84215e+08	3.48506e+08	2.51633e+08	2.97965e+08	2.53645e+08	2.74857e+08	7.51764e+08	2.73594e+08	1.27426e+08	3.39891e+08	2.0377e+08	2.26112e+08	2.34136e+08	2.41859e+08	2.35975e+08	2.60399e+08	2.41116e+08	2.52592e+08	2.5383e+08	2.68369e+08	2.3923e+08
Saccharolipids	SQDG	Sqdg(36:5)	3.32_839.499240083333	0.678007	0.00825133	0.769872	3.32	839.498	C45 H75 O12 S1	M-H	SQDG(36:5)	(36:5)	(36:5)	NA	NA	NA	NA	NA	Glycoglycerolipid	NA	NA	NA	36	5	Non-significant	3.4842e+06	4.59911e+06	3.79321e+06	4.70746e+06	3.5002e+06	3.98884e+06	2.68955e+06	3.5039e+06	2.87817e+06	2.85236e+06	2.13853e+06	2.25916e+06	3.15639e+06	3.32426e+06	3.16137e+06	3.53094e+06	3.23044e+06	3.35343e+06	3.0204e+06	3.17061e+06	3.13988e+06
Saccharolipids	SQDG	Sqdg(34:3)	3.47_815.500711666667	0.54241	0.0567941	0.967962	3.47	815.498	C43 H75 O12 S1	M-H	SQDG(34:3)	(34:3)	(34:3)	NA	NA	NA	NA	NA	Glycoglycerolipid	NA	NA	NA	34	3	Non-significant	2.33373e+08	5.42906e+08	4.31887e+08	3.61528e+08	4.26009e+08	3.60837e+08	3.31851e+08	4.70537e+08	9.85769e+07	1.05722e+08	1.3332e+08	1.38204e+08	3.36984e+08	3.35178e+08	3.24798e+08	3.62122e+08	3.4823e+08	3.2885e+08	3.47189e+08	3.47254e+08	3.1618e+08
Saccharolipids	SQDG	Sqdg(38:8)	3.52_907.489165	1.2041	0.346672	0.323561	3.52	907.488	C48 H75 O14 S1	M+HCOO	SQDG(38:8)	(38:8)	(38:8)	NA	NA	NA	NA	NA	Glycoglycerolipid	NA	NA	NA	38	8	Non-significant	6.48954e+06	5.40863e+06	4.81728e+06	6.34373e+06	3.38634e+06	3.1066e+06	4.37803e+06	4.3695e+06	7.82113e+06	8.21913e+06	5.45896e+06	5.33681e+06	5.68351e+06	5.31641e+06	5.46234e+06	5.65594e+06	5.24276e+06	4.99915e+06	5.26064e+06	5.51353e+06	4.62635e+06
Saccharolipids	SQDG	Sqdg(36:4)	3.54_841.514337416667	1.07822	0.711949	0.221666	3.54	841.514	C45 H77 O12 S1	M-H	SQDG(36:4)	(36:4)	(36:4)	NA	NA	NA	NA	NA	Glycoglycerolipid	NA	NA	NA	36	4	Non-significant	8.82418e+07	6.05427e+07	5.39175e+07	7.89741e+07	5.72444e+07	5.87741e+07	7.34828e+07	7.19946e+07	1.00343e+08	9.4677e+07	8.32696e+07	5.03399e+06	1.53796e+07	6.8736e+07	6.83778e+07	6.79741e+07	7.14806e+07	6.5491e+07	6.85046e+07	6.58741e+07	7.27088e+07
Saccharolipids	SQDG	Sqdg(31:1)	3.64_777.48345125	0.493594	0.0238533	1.07618	3.64	777.483	C40 H73 O12 S1	M-H	SQDG(31:1)	(31:1)	(31:1)	NA	NA	NA	NA	NA	Glycoglycerolipid	NA	NA	NA	31	1	Down	3.49037e+07	3.85366e+07	3.77483e+07	4.0646e+07	3.68724e+07	4.52994e+07	3.32268e+07	2.95542e+07	9.52633e+06	1.23257e+07	1.46035e+07	1.62677e+07	3.28586e+07	3.12521e+07	2.87248e+07	2.49362e+07	3.04862e+07	3.09605e+07	2.5013e+07	2.61982e+07	2.70662e+07
Saccharolipids	SQDG	Sqdg(32:1)	4.06_791.50218125	0.548982	0.0117385	0.989194	4.06	791.498	C41 H75 O12 S1	M-H	SQDG(32:1)	(32:1)	(32:1)	NA	NA	NA	NA	NA	Glycoglycerolipid	NA	NA	NA	32	1	Non-significant	9.05472e+08	9.44273e+08	7.44908e+08	8.73865e+08	7.47283e+08	7.46998e+08	6.51639e+08	6.13859e+08	3.12844e+08	3.10383e+08	4.07145e+08	4.28617e+08	6.21476e+08	6.51986e+08	6.63431e+08	6.91429e+08	6.67711e+08	6.85197e+08	6.80008e+08	6.55295e+08	6.73966e+08
Saccharolipids	SQDG	Sqdg(34:2)(rep)	4.07_817.516652583333	0.379998	0.0400201	1.33509	4.07	817.514	C43 H77 O12 S1	M-H	SQDG(34:2)	(34:2)	(34:2)	NA	NA	NA	NA	NA	Glycoglycerolipid	NA	NA	NA	34	2	Down	3.19708e+07	5.44397e+07	4.31925e+07	4.21722e+07	4.68632e+07	4.55077e+07	3.06137e+07	3.79211e+07	4.59277e+06	4.13577e+06	5.38781e+06	1.77238e+07	5.67401e+07	3.28832e+07	5.68428e+07	3.41662e+07	3.33869e+07	3.41331e+07	3.58414e+07	3.38761e+07	3.39629e+07
Saccharolipids	SQDG	Sqdg(36:3)	4.32_843.531218583333	0.145885	0.00302432	1.85101	4.32	843.53	C45 H79 O12 S1	M-H	SQDG(36:3)	(36:3)	(36:3)	NA	NA	NA	NA	NA	Glycoglycerolipid	NA	NA	NA	36	3	Down	2.40705e+06	7.54645e+06	4.78319e+06	4.39385e+06	6.31988e+06	6.64662e+06	1.02773e+06	2.17108e+06	414810	373752	361392	333698	2.55776e+06	2.57705e+06	3.27772e+06	2.5346e+06	3.17218e+06	2.52873e+06	3.17167e+06	3.25686e+06	3.08267e+06
Saccharolipids	SQDG	Sqdg(31:0)	4.44_779.499118	0.953705	0.633566	0.156397	4.44	779.498	C40 H75 O12 S1	M-H	SQDG(31:0)	(31:0)	(31:0)	NA	NA	NA	NA	NA	Glycoglycerolipid	NA	NA	NA	31	0	Non-significant	2.27373e+07	1.96544e+07	1.78045e+07	2.40933e+07	1.70699e+07	2.01338e+07	2.48762e+07	2.20499e+07	1.78672e+07	1.49756e+07	1.76037e+07	1.84961e+07	1.8097e+07	1.91729e+07	1.82238e+07	1.93958e+07	1.88236e+07	1.96748e+07	1.98563e+07	1.99612e+07	2.0197e+07
Saccharolipids	SQDG	Sqdg(33:1)	4.56_805.516676833333	0.417757	0.00635029	1.22023	4.56	805.514	C42 H77 O12 S1	M-H	SQDG(33:1)	(33:1)	(33:1)	NA	NA	NA	NA	NA	Glycoglycerolipid	NA	NA	NA	33	1	Down	6.43206e+06	6.5363e+06	5.76638e+06	6.29869e+06	6.61404e+06	6.34661e+06	3.60033e+06	3.82554e+06	1.82318e+06	1.6345e+06	2.31439e+06	2.67436e+06	3.9878e+06	4.36299e+06	4.4984e+06	4.2666e+06	4.37921e+06	4.32585e+06	4.60027e+06	4.42997e+06	4.3501e+06
Saccharolipids	DGDG	Dgdg(32:2)	4.68_887.575157666667	0.306613	0.0114886	1.45678	4.68	887.574	C47 H83 O15	M-H	DGDG(32:2)	(16:0/16:2)	(16:0)	(16:2)	NA	NA	NA	NA	Glycoglycerolipid	NA	NA	NA	32	2	Down	3.10216e+06	4.59699e+06	4.40798e+06	4.10528e+06	3.60338e+06	3.90501e+06	1.95483e+06	2.57409e+06	688723	485646	756950	812875	2.76614e+06	2.49441e+06	2.87936e+06	2.65001e+06	2.68682e+06	2.62166e+06	2.81963e+06	2.98562e+06	3.01954e+06
Saccharolipids	CerG1	Cerg1(d34:2)	5.06_698.557084833333	0.529438	0.0373541	0.994703	5.06	698.557	C40 H76 O8 N1	M+H	CerG1(d34:2)	(d34:2)	(d34:2)	NA	NA	NA	NA	NA	Neutral Glycosphingolipids	NA	NA	NA	34	2	Non-significant	2.2924e+07	3.10284e+07	3.51568e+07	2.835e+07	3.5287e+07	3.36572e+07	2.66263e+07	2.96969e+07	1.01892e+07	7.20677e+06	1.1634e+07	1.33358e+07	2.0618e+07	2.01372e+07	2.12617e+07	2.21177e+07	2.00463e+07	2.06595e+07	2.05408e+07	2.22295e+07	2.12358e+07
Saccharolipids	SQDG	Sqdg(34:1)	5.15_819.53329525	0.531086	0.0174975	1.01408	5.15	819.53	C43 H79 O12 S1	M-H	SQDG(34:1)	(34:1)	(34:1)	NA	NA	NA	NA	NA	Glycoglycerolipid	NA	NA	NA	34	1	Down	2.83832e+07	2.95239e+07	2.5231e+07	2.67234e+07	2.61428e+07	2.55308e+07	2.00306e+07	2.14625e+07	9.47433e+06	8.49402e+06	1.28611e+07	1.34665e+07	1.95672e+07	1.97617e+07	2.00917e+07	2.0578e+07	2.03363e+07	2.05809e+07	2.11693e+07	2.11717e+07	2.06861e+07
Saccharolipids	SQDG	Sqdg(36:2)	5.21_845.546492166667	0.249811	6.9181e-06	1.56365	5.21	845.545	C45 H81 O12 S1	M-H	SQDG(36:2)	(36:2)	(36:2)	NA	NA	NA	NA	NA	Glycoglycerolipid	NA	NA	NA	36	2	Down	3.3759e+06	4.75497e+06	4.42472e+06	3.61717e+06	4.48001e+06	4.54937e+06	1.17195e+06	1.29284e+06	1.01284e+06	1.05928e+06	859425	899424	2.50563e+06	2.3872e+06	2.5701e+06	2.42692e+06	2.63373e+06	2.56464e+06	2.28405e+06	2.38737e+06	2.68184e+06
Saccharolipids	CerG1	Cerg1(d36:3)	5.22_724.572149833333	0.327095	0.00190726	1.33648	5.22	724.572	C42 H78 O8 N1	M+H	CerG1(d36:3)	(d36:3)	(d36:3)	NA	NA	NA	NA	NA	Neutral Glycosphingolipids	NA	NA	NA	36	3	Down	2.73092e+07	4.03669e+07	4.3619e+07	3.2207e+07	5.90027e+07	5.12963e+07	1.78741e+07	2.3397e+07	1.11483e+07	8.83946e+06	1.10425e+07	1.07157e+07	2.767e+07	2.36522e+07	2.36148e+07	2.34882e+07	2.32772e+07	2.93626e+07	2.70823e+07	2.76626e+07	2.63645e+07
Saccharolipids	SQDG	Sqdg(40:5)	5.62_895.561775333333	4.19398	0.000106909	1.5958	5.62	895.561	C49 H83 O12 S1	M-H	SQDG(40:5)	(40:5)	(40:5)	NA	NA	NA	NA	NA	Glycoglycerolipid	NA	NA	NA	40	5	Up	416878	464794	474383	477418	763550	690213	1.5547e+06	1.96152e+06	2.58062e+06	2.56094e+06	2.2616e+06	2.86723e+06	1.23657e+06	1.2756e+06	1.18026e+06	1.16891e+06	1.29345e+06	1.15644e+06	1.19844e+06	1.422e+06	1.23882e+06
Saccharolipids	SQDG	Sqdg(34:0)	6.36_821.548127666667	1.45995	0.143114	0.557423	6.36	821.545	C43 H81 O12 S1	M-H	SQDG(34:0)	(34:0)	(34:0)	NA	NA	NA	NA	NA	Glycoglycerolipid	NA	NA	NA	34	0	Non-significant	3.31714e+06	2.65344e+06	3.61395e+06	2.8376e+06	3.80239e+06	3.78346e+06	7.32294e+06	7.10094e+06	4.64081e+06	3.11773e+06	3.92179e+06	3.1065e+06	3.61447e+06	3.61926e+06	3.75298e+06	3.77227e+06	3.69165e+06	3.7956e+06	3.95055e+06	3.97362e+06	3.84433e+06
Saccharolipids	CerG1	Cerg1(d36:2)	6.51_726.5883865	0.324352	0.0163183	1.33941	6.51	726.588	C42 H80 O8 N1	M+H	CerG1(d36:2)	(d36:2)	(d36:2)	NA	NA	NA	NA	NA	Neutral Glycosphingolipids	NA	NA	NA	36	2	Down	3.40437e+07	5.65976e+07	6.53969e+07	4.96559e+07	9.3489e+07	8.7573e+07	3.48518e+07	4.56491e+07	1.12477e+07	6.67072e+06	1.28791e+07	1.41466e+07	3.34061e+07	3.16423e+07	3.16296e+07	3.23279e+07	3.16852e+07	3.29594e+07	3.16608e+07	3.19815e+07	3.09597e+07
Saccharolipids	SQDG	Sqdg(40:4)	6.89_897.5794895	1.27527	0.124745	0.550465	6.89	897.577	C49 H85 O12 S1	M-H	SQDG(40:4)	(40:4)	(40:4)	NA	NA	NA	NA	NA	Glycoglycerolipid	NA	NA	NA	40	4	Non-significant	2.254e+06	1.39751e+06	1.9988e+06	2.09571e+06	2.79747e+06	2.84914e+06	2.18732e+06	2.52421e+06	3.60811e+06	3.14864e+06	2.49967e+06	3.11132e+06	2.28134e+06	2.39995e+06	2.43467e+06	2.38086e+06	2.40396e+06	2.4613e+06	2.28714e+06	2.46452e+06	2.39354e+06
Saccharolipids	SQDG	Sqdg(42:5)	7.15_923.593283583333	2.70489	0.000560161	1.30448	7.15	923.592	C51 H87 O12 S1	M-H	SQDG(42:5)	(42:5)	(42:5)	NA	NA	NA	NA	NA	Glycoglycerolipid	NA	NA	NA	42	5	Up	628155	907749	794188	741729	1.23749e+06	1.07507e+06	2.36657e+06	3.52704e+06	2.23001e+06	2.09372e+06	2.03777e+06	2.30905e+06	1.523e+06	1.57746e+06	1.55866e+06	1.52207e+06	1.61084e+06	1.60428e+06	1.5581e+06	1.57951e+06	1.61594e+06
Saccharolipids	SQDG	Sqdg(40:3)	7.77_899.595905916667	1.45527	0.00483503	0.773114	7.77	899.592	C49 H87 O12 S1	M-H	SQDG(40:3)	(40:3)	(40:3)	NA	NA	NA	NA	NA	Glycoglycerolipid	NA	NA	NA	40	3	Non-significant	4.68427e+06	3.29847e+06	4.42482e+06	4.05715e+06	4.82513e+06	4.87387e+06	7.32425e+06	5.55502e+06	7.0412e+06	5.8485e+06	6.03227e+06	6.27407e+06	4.80891e+06	5.20922e+06	5.28444e+06	4.80496e+06	5.0782e+06	4.99905e+06	4.98272e+06	5.40118e+06	5.23751e+06
Saccharolipids	SQDG	Sqdg(38:1)	7.86_875.592740666667	0.977821	0.673173	0.227085	7.86	875.592	C47 H87 O12 S1	M-H	SQDG(38:1)	(38:1)	(38:1)	NA	NA	NA	NA	NA	Glycoglycerolipid	NA	NA	NA	38	1	Non-significant	2.60549e+07	3.42961e+07	2.51897e+07	2.42749e+07	2.00906e+07	2.03861e+07	3.83419e+07	4.29892e+07	1.38004e+07	1.27691e+07	1.90483e+07	2.00101e+07	2.35007e+07	2.53881e+07	2.30136e+07	2.34747e+07	2.44224e+07	2.80337e+07	2.50713e+07	2.52911e+07	2.43838e+07
Saccharolipids	SQDG	Sqdg(40:2)	7.88_901.612180083333	2.08948	0.308841	0.621447	7.88	901.608	C49 H89 O12 S1	M-H	SQDG(40:2)	(40:2)	(40:2)	NA	NA	NA	NA	NA	Glycoglycerolipid	NA	NA	NA	40	2	Non-significant	1.43181e+07	1.78274e+07	1.49865e+07	1.50759e+07	1.52662e+07	1.59602e+07	5.57729e+06	8.1598e+07	2.40249e+07	2.20322e+07	2.82207e+07	3.37762e+07	8.98104e+06	9.23793e+06	9.23778e+06	8.99418e+06	9.86365e+06	9.24199e+06	8.78651e+06	8.99886e+06	8.7055e+06
Saccharolipids	SQDG	Sqdg(42:4)	7.88_925.608619416667	2.08707	9.98394e-05	1.13224	7.88	925.608	C51 H89 O12 S1	M-H	SQDG(42:4)	(42:4)	(42:4)	NA	NA	NA	NA	NA	Glycoglycerolipid	NA	NA	NA	42	4	Up	849284	847392	991933	854825	1.06378e+06	1.07843e+06	2.05895e+06	2.33022e+06	2.09709e+06	1.69266e+06	1.78425e+06	1.90317e+06	1.32904e+06	1.42267e+06	1.4855e+06	1.51431e+06	1.40962e+06	1.38626e+06	1.18614e+06	1.32949e+06	1.34524e+06
Saccharolipids	SQDG	Sqdg(41:2)	8.01_915.624638083333	0.170268	0.00319124	1.7775	8.01	915.624	C50 H91 O12 S1	M-H	SQDG(41:2)	(41:2)	(41:2)	NA	NA	NA	NA	NA	Glycoglycerolipid	NA	NA	NA	41	2	Down	891002	1.2554e+06	1.07593e+06	1.25532e+06	1.41903e+06	1.37043e+06	286157	431104	104913	85902	132494	196790	664498	690635	678259	662460	668551	616926	628373	627252	638970
Saccharolipids	SQDG	Sqdg(39:1)	8.02_889.610201916667	0.449807	0.0107808	1.14099	8.02	889.608	C48 H89 O12 S1	M-H	SQDG(39:1)	(39:1)	(39:1)	NA	NA	NA	NA	NA	Glycoglycerolipid	NA	NA	NA	39	1	Down	7.16059e+06	9.35077e+06	6.5261e+06	9.41044e+06	8.17053e+06	9.10866e+06	4.56742e+06	6.76611e+06	2.5693e+06	2.4015e+06	2.4423e+06	3.62099e+06	4.71063e+06	4.84881e+06	5.89575e+06	5.1931e+06	6.04814e+06	5.56547e+06	6.00953e+06	4.92585e+06	5.3614e+06
Saccharolipids	SQDG	Sqdg(42:3)	8.02_927.62612	1.10527	0.896487	0.0586379	8.02	927.624	C51 H91 O12 S1	M-H	SQDG(42:3)	(42:3)	(42:3)	NA	NA	NA	NA	NA	Glycoglycerolipid	NA	NA	NA	42	3	Non-significant	1.37531e+06	2.13523e+06	1.79987e+06	1.88473e+06	2.63412e+06	2.40148e+06	3.17007e+06	4.8726e+06	1.11751e+06	1.05349e+06	1.52141e+06	1.78321e+06	1.81138e+06	2.07378e+06	2.0797e+06	2.05336e+06	2.12392e+06	2.1815e+06	2.15743e+06	2.01071e+06	2.17004e+06
Saccharolipids	SQDG	Sqdg(42:2)	8.15_929.641676333333	0.37398	0.00846526	1.29078	8.15	929.639	C51 H93 O12 S1	M-H	SQDG(42:2)	(42:2)	(42:2)	NA	NA	NA	NA	NA	Glycoglycerolipid	NA	NA	NA	42	2	Down	3.23659e+06	4.07196e+06	3.97693e+06	3.9563e+06	4.46669e+06	4.01648e+06	2.03592e+06	2.52442e+06	786236	884668	1.226e+06	1.4154e+06	2.83644e+06	2.72377e+06	3.16538e+06	3.11102e+06	2.9856e+06	2.92115e+06	2.85856e+06	2.89211e+06	2.58758e+06
Saccharolipids	SQDG	Sqdg(40:1)	8.18_903.62754075	0.493654	0.0114019	1.07496	8.18	903.624	C49 H91 O12 S1	M-H	SQDG(40:1)	(40:1)	(40:1)	NA	NA	NA	NA	NA	Glycoglycerolipid	NA	NA	NA	40	1	Down	7.21335e+08	9.40319e+08	7.69799e+08	8.45246e+08	8.82254e+08	8.13829e+08	5.13783e+08	6.80741e+08	2.66418e+08	2.80519e+08	3.46715e+08	3.66658e+08	6.31548e+08	6.1524e+08	6.16132e+08	6.57747e+08	6.38403e+08	6.23888e+08	6.06257e+08	6.20716e+08	6.24611e+08
Saccharolipids	SQDG	Sqdg(41:1)	8.34_917.641585083333	0.33253	0.00821598	1.37966	8.34	917.639	C50 H93 O12 S1	M-H	SQDG(41:1)	(41:1)	(41:1)	NA	NA	NA	NA	NA	Glycoglycerolipid	NA	NA	NA	41	1	Down	2.69606e+06	3.70754e+06	2.82419e+06	3.40968e+06	3.43814e+06	3.68589e+06	1.52741e+06	2.20155e+06	680562	591552	744457	825770	2.1016e+06	1.95698e+06	2.1141e+06	2.07124e+06	2.22403e+06	2.09685e+06	2.0195e+06	1.98854e+06	2.0053e+06
Saccharolipids	SQDG	Sqdg(40:0)	8.46_905.643537166667	0.473931	0.0188594	1.08723	8.46	905.639	C49 H93 O12 S1	M-H	SQDG(40:0)	(40:0)	(40:0)	NA	NA	NA	NA	NA	Glycoglycerolipid	NA	NA	NA	40	0	Down	7.2032e+07	6.90049e+07	8.20121e+07	7.27508e+07	6.4316e+07	4.78097e+07	4.50255e+07	5.78289e+07	3.18064e+07	2.20471e+07	1.95914e+07	1.70293e+07	5.10552e+07	5.1317e+07	5.2257e+07	5.1258e+07	5.09097e+07	5.45762e+07	5.0473e+07	5.03026e+07	5.26771e+07
Saccharolipids	SQDG	Sqdg(42:1)	8.5_931.657913916667	0.206965	0.00335707	1.67644	8.5	931.655	C51 H95 O12 S1	M-H	SQDG(42:1)	(42:1)	(42:1)	NA	NA	NA	NA	NA	Glycoglycerolipid	NA	NA	NA	42	1	Down	1.09688e+07	1.39576e+07	1.25354e+07	1.29021e+07	1.51384e+07	1.40385e+07	4.1013e+06	5.3956e+06	1.69627e+06	1.4268e+06	1.97505e+06	1.86715e+06	7.17428e+06	7.04754e+06	7.3768e+06	7.47708e+06	7.47763e+06	7.72562e+06	7.36901e+06	7.47059e+06	7.39348e+06
Saccharolipids	SQMG	Sqmg(16:2)	0.71_551.253106	5.25177	0.0311869	1.36907	0.71	551.253	C25 H43 O11 S1	M-H	SQMG(16:2)	(16:2)	(16:2)	NA	NA	NA	NA	NA	Glycoglycerolipid	NA	NA	NA	16	2	Up	5.30624e+06	2.01868e+06	1.55585e+06	3.08048e+06	2.38821e+06	4.16422e+06	1.11415e+07	1.72116e+06	1.39486e+07	2.14089e+07	2.24947e+07	2.65148e+07	7.53998e+06	8.4287e+06	8.03572e+06	8.0682e+06	8.04518e+06	8.14995e+06	7.89286e+06	8.77057e+06	8.00559e+06
Saccharolipids	SQMG	Sqmg(14:0)	0.75_527.2533915	5.97536	0.0262188	1.44543	0.75	527.253	C23 H43 O11 S1	M-H	SQMG(14:0)	(14:0)	(14:0)	NA	NA	NA	NA	NA	Glycoglycerolipid	NA	NA	NA	14	0	Up	1.90858e+07	7.70666e+06	5.78909e+06	1.22377e+07	7.57057e+06	1.13724e+07	3.64402e+07	6.75329e+06	6.42656e+07	9.2093e+07	9.15426e+07	8.99076e+07	2.90393e+07	3.14943e+07	2.99733e+07	2.39941e+07	3.12944e+07	3.06921e+07	2.88829e+07	2.97892e+07	2.92978e+07
Saccharolipids	SQMG	Sqmg(16:1)	0.78_553.268539416667	6.82593	0.0165756	1.55951	0.78	553.269	C25 H45 O11 S1	M-H	SQMG(16:1)	(16:1)	(16:1)	NA	NA	NA	NA	NA	Glycoglycerolipid	NA	NA	NA	16	1	Up	6.47601e+07	2.29235e+07	1.62949e+07	3.23646e+07	2.28323e+07	3.54679e+07	1.47929e+08	2.47959e+07	2.03432e+08	3.00436e+08	3.31291e+08	3.20738e+08	1.00197e+08	1.09361e+08	9.94049e+07	1.08639e+08	1.13191e+08	1.06082e+08	1.01392e+08	1.03031e+08	1.03346e+08
Saccharolipids	SQDG	Sqdg(20:6)	0.91_659.238449083333	1.91007	0.126128	0.718108	0.91	659.238	C30 H43 O14 S1	M+HCOO	SQDG(20:6)	(20:6)	(20:6)	NA	NA	NA	NA	NA	Glycoglycerolipid	NA	NA	NA	20	6	Non-significant	1.29299e+08	6.43871e+07	6.51177e+07	7.80773e+07	5.02261e+07	6.26791e+07	1.39718e+08	3.97336e+07	1.38834e+08	2.39286e+08	1.83754e+08	1.17797e+08	1.00533e+08	9.37363e+07	9.90723e+07	9.98868e+07	9.87591e+07	9.64931e+07	9.27952e+07	1.05244e+08	1.02064e+08
Saccharolipids	SQMG	Sqmg(16:0)	0.93_555.285725583333	3.00627	0.0544338	1.07864	0.93	555.284	C25 H47 O11 S1	M-H	SQMG(16:0)	(16:0)	(16:0)	NA	NA	NA	NA	NA	Glycoglycerolipid	NA	NA	NA	16	0	Up	5.22065e+08	1.45352e+08	1.45258e+08	2.13235e+08	1.37611e+08	2.00732e+08	5.79208e+08	1.06484e+08	7.53525e+08	9.16205e+08	8.60244e+08	8.85648e+08	4.47469e+08	4.52668e+08	4.54326e+08	4.53249e+08	4.74948e+08	4.57585e+08	4.36391e+08	4.68004e+08	4.65076e+08
Saccharolipids	SQMG	Sqmg(18:0)	1.21_583.316276666667	3.64418	0.0451164	1.18224	1.21	583.316	C27 H51 O11 S1	M-H	SQMG(18:0)	(18:0)	(18:0)	NA	NA	NA	NA	NA	Glycoglycerolipid	NA	NA	NA	18	0	Up	1.22712e+07	3.27741e+06	3.69885e+06	5.06199e+06	3.08442e+06	4.7402e+06	1.16893e+07	2.85022e+06	2.20736e+07	3.53896e+07	2.6662e+07	1.84376e+07	6.88141e+06	1.00969e+07	9.64247e+06	9.74527e+06	1.02498e+07	8.5264e+06	9.30004e+06	9.15653e+06	7.11293e+06
Saccharolipids	SQDG	Sqdg(38:10)	1.25_903.457455833333	1.69764	0.109239	0.791148	1.25	903.457	C48 H71 O14 S1	M+HCOO	SQDG(38:10)	(38:10)	(38:10)	NA	NA	NA	NA	NA	Glycoglycerolipid	NA	NA	NA	38	10	Non-significant	494460	731108	848217	3.53446e+06	1.1375e+06	1.20716e+06	3.13335e+06	3.67282e+06	1.57853e+06	1.16956e+06	1.9436e+06	2.00333e+06	2.25858e+06	1.97284e+06	1.7897e+06	2.80972e+06	2.18888e+06	2.71397e+06	2.17358e+06	2.50408e+06	2.56909e+06
Saccharolipids	SQDG	Sqdg(39:10)	1.34_871.46719975	3.27742	0.0366977	1.18792	1.34	871.467	C48 H71 O12 S1	M-H	SQDG(39:10)	(39:10)	(39:10)	NA	NA	NA	NA	NA	Glycoglycerolipid	NA	NA	NA	39	10	Up	3.18319e+07	7.03652e+06	1.11017e+07	1.4894e+07	1.38755e+07	1.61664e+07	2.75615e+07	1.035e+07	6.40084e+07	7.22653e+07	6.63139e+07	7.05479e+07	2.97223e+07	3.29451e+07	3.13187e+07	3.04439e+07	3.13136e+07	3.03335e+07	3.12701e+07	3.049e+07	3.08373e+07
Saccharolipids	SQDG	Sqdg(43:13)	1.37_921.481819166667	3.00989	0.0361192	1.15144	1.37	921.483	C52 H73 O12 S1	M-H	SQDG(43:13)	(43:13)	(43:13)	NA	NA	NA	NA	NA	Glycoglycerolipid	NA	NA	NA	43	13	Up	9.41715e+07	2.32656e+07	3.77578e+07	4.01473e+07	4.56035e+07	6.01136e+07	6.81576e+07	3.97918e+07	2.32423e+08	1.63446e+08	1.99545e+08	2.02792e+08	9.21273e+07	1.037e+08	1.0014e+08	9.28485e+07	9.75361e+07	9.40443e+07	9.77327e+07	9.45299e+07	9.63528e+07
Saccharolipids	DGDG	Dgdg(30:6)	1.38_897.485	6.60712	0.00838262	1.64111	1.38	897.485	C46 H73 O17	M+HCOO	DGDG(30:6)	(30:6)	(30:6)	NA	NA	NA	NA	NA	Glycoglycerolipid	NA	NA	NA	30	6	Up	1.28863e+07	3.03265e+06	5.75751e+06	5.05641e+06	4.54162e+06	4.79983e+06	1.58628e+07	8.25259e+06	4.9571e+07	5.86759e+07	5.55608e+07	5.04245e+07	1.89639e+07	1.957e+07	1.93833e+07	1.88271e+07	1.9308e+07	1.93975e+07	1.93245e+07	1.92793e+07	1.81397e+07
Saccharolipids	SQDG	Sqdg(40:11)	1.44_929.472997916667	0.812895	0.696353	0.270872	1.44	929.473	C50 H73 O14 S1	M+HCOO	SQDG(40:11)	(40:11)	(40:11)	NA	NA	NA	NA	NA	Glycoglycerolipid	NA	NA	NA	40	11	Non-significant	5.54279e+06	7.38858e+06	1.11697e+07	2.87263e+07	6.55824e+06	5.24054e+06	1.21149e+07	1.66914e+07	6.11047e+06	2.13746e+06	9.53513e+06	5.94484e+06	9.90944e+06	1.02179e+07	9.78156e+06	1.00144e+07	1.04917e+07	9.95639e+06	9.65202e+06	9.94081e+06	1.09645e+07
Saccharolipids	SQDG	Sqdg(39:9)	1.57_873.482602	3.24841	0.25081	0.846086	1.57	873.483	C48 H73 O12 S1	M-H	SQDG(39:9)	(39:9)	(39:9)	NA	NA	NA	NA	NA	Glycoglycerolipid	NA	NA	NA	39	9	Non-significant	1.37428e+08	3.04015e+07	2.00553e+07	6.18804e+07	5.41579e+07	3.00961e+07	7.78093e+07	7.2956e+06	2.45487e+08	2.63055e+08	2.33308e+08	2.58074e+08	1.05136e+08	1.05544e+08	4.91184e+07	1.06478e+08	1.06432e+08	1.06095e+08	1.06839e+08	1.06831e+08	1.08392e+08
Saccharolipids	DGDG	Dgdg(30:5)	1.64_899.499782166667	2.80841	0.0150071	1.30281	1.64	899.501	C46 H75 O17	M+HCOO	DGDG(30:5)	(30:5)	(30:5)	NA	NA	NA	NA	NA	Glycoglycerolipid	NA	NA	NA	30	5	Up	5.12832e+07	1.01888e+07	9.3704e+06	1.84962e+07	1.84535e+07	2.54519e+07	5.31948e+07	2.83383e+07	8.05697e+07	8.26668e+07	6.56792e+07	6.37554e+07	2.43047e+07	2.4879e+07	2.50218e+07	2.10396e+07	2.44699e+07	2.22842e+07	2.36784e+07	2.16214e+07	2.8315e+07
Saccharolipids	DGDG	Dgdg(26:2)	1.65_849.484145083333	17.0896	0.0114886	1.95777	1.65	849.485	C42 H73 O17	M+HCOO	DGDG(26:2)	(26:2)	(26:2)	NA	NA	NA	NA	NA	Glycoglycerolipid	NA	NA	NA	26	2	Up	454887	156786	273837	217655	403597	135446	737879	511067	6.97875e+06	7.87584e+06	5.53387e+06	6.42727e+06	2.02791e+06	1.72569e+06	1.71309e+06	1.90122e+06	2.13301e+06	1.7777e+06	1.79964e+06	1.63878e+06	1.66231e+06
Saccharolipids	SQDG	Sqdg(41:10)	1.69_899.4978585	6.21856	0.0114886	1.56637	1.69	899.498	C50 H75 O12 S1	M-H	SQDG(41:10)	(41:10)	(41:10)	NA	NA	NA	NA	NA	Glycoglycerolipid	NA	NA	NA	41	10	Up	2.17025e+07	1.04635e+07	1.96137e+07	1.91572e+07	1.88141e+07	9.44161e+06	3.23602e+07	2.83396e+07	2.12095e+08	1.17304e+08	1.46109e+08	8.06264e+07	6.0692e+07	5.90185e+07	6.42405e+07	5.86519e+07	3.26388e+07	3.87673e+07	3.51446e+07	3.13361e+07	3.98696e+07
Saccharolipids	DGDG	Dgdg(28:3)	1.74_875.497694833333	9.07435	0.0140064	1.70218	1.74	875.501	C44 H75 O17	M+HCOO	DGDG(28:3)	(28:3)	(28:3)	NA	NA	NA	NA	NA	Glycoglycerolipid	NA	NA	NA	28	3	Up	7.86885e+06	1.3734e+07	6.92898e+06	2.58984e+06	1.60386e+07	4.33876e+06	1.47793e+07	1.28168e+07	1.46632e+08	1.06453e+08	9.33492e+07	9.32897e+07	3.51022e+07	3.69303e+07	3.4631e+07	3.84625e+07	3.77767e+07	3.34954e+07	3.44023e+07	3.73067e+07	3.47003e+07
Saccharolipids	SQDG	Sqdg(37:7)	1.83_849.48444625	1.56086	0.270978	0.657235	1.83	849.483	C46 H73 O12 S1	M-H	SQDG(37:7)	(37:7)	(37:7)	NA	NA	NA	NA	NA	Glycoglycerolipid	NA	NA	NA	37	7	Non-significant	5.00382e+06	527126	815390	1.11287e+06	447410	962007	2.5682e+06	380824	3.13238e+06	2.24736e+06	3.43234e+06	2.08154e+06	1.75465e+06	1.6604e+06	2.39835e+06	1.60565e+06	1.57269e+06	1.54791e+06	1.70139e+06	1.55389e+06	1.53533e+06
Saccharolipids	SQDG	Sqdg(39:8)	1.85_875.498212	3.80999	0.0292161	1.23018	1.85	875.498	C48 H75 O12 S1	M-H	SQDG(39:8)	(39:8)	(39:8)	NA	NA	NA	NA	NA	Glycoglycerolipid	NA	NA	NA	39	8	Up	7.13877e+07	3.8124e+07	5.02222e+07	5.47533e+07	3.09216e+07	2.40732e+07	7.4321e+07	3.64145e+07	2.467e+08	1.99749e+08	2.51975e+08	2.17565e+08	1.05993e+08	1.07878e+08	8.32477e+07	1.05822e+08	1.0612e+08	8.56105e+07	1.05052e+08	8.20743e+07	1.05602e+08
Saccharolipids	SQMG	Sqmg(22:0)	2.22_639.380506333333	21.1653	0.00577795	2.11874	2.22	639.378	C31 H59 O11 S1	M-H	SQMG(22:0)	(22:0)	(22:0)	NA	NA	NA	NA	NA	Glycoglycerolipid	NA	NA	NA	22	0	Up	3.74965e+06	1.12748e+06	1.66146e+06	1.63114e+06	2.10935e+06	1.31672e+06	9.15149e+06	5.50111e+06	5.33175e+07	6.748e+07	5.06186e+07	5.93594e+07	1.59191e+07	1.58368e+07	1.64842e+07	1.67426e+07	1.65123e+07	1.60503e+07	1.56781e+07	1.55451e+07	1.67692e+07
Saccharolipids	DGDG	Dgdg(28:2)	2.32_877.513519583333	4.54317	0.015556	1.53139	2.32	877.517	C44 H77 O17	M+HCOO	DGDG(28:2)	(28:2)	(28:2)	NA	NA	NA	NA	NA	Glycoglycerolipid	NA	NA	NA	28	2	Up	4.02528e+07	3.82721e+06	7.89902e+06	5.59752e+06	7.15757e+06	8.46265e+06	2.77779e+07	1.13046e+07	8.19641e+07	9.15703e+07	6.12643e+07	5.86641e+07	2.65148e+07	2.85253e+07	2.78342e+07	2.91905e+07	2.81989e+07	2.88097e+07	2.88376e+07	2.73057e+07	2.81473e+07
Saccharolipids	SQDG	Sqdg(39:7)	2.46_877.513791916667	4.14122	0.0139483	1.42416	2.46	877.514	C48 H77 O12 S1	M-H	SQDG(39:7)	(39:7)	(39:7)	NA	NA	NA	NA	NA	Glycoglycerolipid	NA	NA	NA	39	7	Up	3.01412e+07	5.37981e+06	1.09624e+07	8.04016e+06	7.10591e+06	6.90411e+06	2.42823e+07	1.17503e+07	7.05468e+07	7.17769e+07	5.9107e+07	4.6349e+07	2.50306e+07	2.60769e+07	2.67112e+07	2.71803e+07	2.52279e+07	2.54476e+07	2.64232e+07	2.59967e+07	2.67789e+07
Saccharolipids	SQDG	Sqdg(41:8)	2.58_903.528922416667	2.4942	0.327313	0.657067	2.58	903.53	C50 H79 O12 S1	M-H	SQDG(41:8)	(41:8)	(41:8)	NA	NA	NA	NA	NA	Glycoglycerolipid	NA	NA	NA	41	8	Non-significant	1.50825e+07	3.92402e+06	5.36102e+06	4.53959e+06	1.93666e+06	2.28302e+06	3.2363e+06	1.59928e+06	7.17315e+06	3.88638e+07	1.70314e+07	1.4721e+07	3.71967e+06	3.64162e+06	4.16671e+06	3.86533e+06	3.86874e+06	3.74175e+06	3.53447e+06	3.73974e+06	3.2526e+06
Saccharolipids	SQMG	Sqmg(23:0)	2.7_653.396036166667	2.42892	0.178032	0.891968	2.7	653.394	C32 H61 O11 S1	M-H	SQMG(23:0)	(23:0)	(23:0)	NA	NA	NA	NA	NA	Glycoglycerolipid	NA	NA	NA	23	0	Non-significant	7.56755e+06	1.79445e+06	2.30549e+06	551344	814047	2.79226e+06	1.40958e+06	1.13955e+06	9.34598e+06	9.19117e+06	7.94629e+06	9.40535e+06	2.75289e+06	2.98403e+06	2.99385e+06	2.80869e+06	2.86102e+06	4.07555e+06	3.98135e+06	2.93212e+06	2.98789e+06
Saccharolipids	DGDG	Dgdg(28:1)	2.83_879.529802583333	1.60187	0.206723	0.716018	2.83	879.532	C44 H79 O17	M+HCOO	DGDG(28:1)	(28:1)	(28:1)	NA	NA	NA	NA	NA	Glycoglycerolipid	NA	NA	NA	28	1	Non-significant	3.05346e+07	5.58361e+06	1.11077e+07	7.96017e+06	1.74538e+06	6.04589e+06	1.03532e+07	5.51404e+06	2.51654e+07	2.41978e+07	1.94069e+07	1.6244e+07	1.19695e+07	1.50995e+07	1.51889e+07	1.50806e+07	1.22954e+07	1.51286e+07	1.20872e+07	1.49867e+07	1.48984e+07
Saccharolipids	SQMG	Sqmg(24:0)	3_667.411563666667	4.37612	0.0220793	1.37197	3	667.41	C33 H63 O11 S1	M-H	SQMG(24:0)	(24:0)	(24:0)	NA	NA	NA	NA	NA	Glycoglycerolipid	NA	NA	NA	24	0	Up	2.42392e+08	1.06917e+08	1.437e+08	1.41494e+08	2.02888e+08	1.1545e+08	2.31181e+08	1.766e+08	9.39205e+08	1.07486e+09	7.65837e+08	9.82069e+08	4.092e+08	4.20555e+08	4.24785e+08	4.19986e+08	4.13104e+08	4.28554e+08	4.5205e+08	4.36171e+08	4.21421e+08
Saccharolipids	SQDG	Sqdg(39:5)	3.19_881.545227833333	3.82985	0.0348887	1.41072	3.19	881.545	C48 H81 O12 S1	M-H	SQDG(39:5)	(39:5)	(39:5)	NA	NA	NA	NA	NA	Glycoglycerolipid	NA	NA	NA	39	5	Up	4.46214e+06	212806	1.31149e+06	1.01777e+06	324955	731938	3.01673e+06	974182	8.72475e+06	9.38528e+06	4.51696e+06	4.25493e+06	2.25234e+06	2.255e+06	2.37824e+06	2.37988e+06	2.28169e+06	2.43628e+06	2.30967e+06	2.39224e+06	2.38259e+06
Saccharolipids	DGDG	Dgdg(28:0)	3.19_881.546702916667	3.6787	0.0373541	1.38753	3.19	881.548	C44 H81 O17	M+HCOO	DGDG(28:0)	(28:0)	(28:0)	NA	NA	NA	NA	NA	Glycoglycerolipid	NA	NA	NA	28	0	Up	4.66007e+06	209733	1.31349e+06	1.15463e+06	358322	730858	3.15076e+06	969178	8.72475e+06	9.38579e+06	4.51696e+06	4.25336e+06	2.17604e+06	2.32633e+06	2.37633e+06	2.31293e+06	2.27455e+06	2.42474e+06	2.32119e+06	2.39232e+06	2.38259e+06
Saccharolipids	SQDG	Sqdg(30:0)	3.29_765.479811583333	0.844076	0.31925	0.429705	3.29	765.483	C39 H73 O12 S1	M-H	SQDG(30:0)	(30:0)	(30:0)	NA	NA	NA	NA	NA	Glycoglycerolipid	NA	NA	NA	30	0	Non-significant	7.18317e+07	7.77138e+07	6.03807e+07	7.08954e+07	6.19327e+07	6.04778e+07	8.04043e+07	6.87386e+07	4.6156e+07	2.33773e+07	5.68317e+07	6.48508e+07	6.08588e+07	6.13934e+07	6.13809e+07	6.22963e+07	6.31325e+07	6.25447e+07	5.98441e+07	6.19599e+07	5.86674e+07
Saccharolipids	SQMG	Sqmg(25:0)	3.35_681.42558825	6.0144	0.0292846	1.46931	3.35	681.425	C34 H65 O11 S1	M-H	SQMG(25:0)	(25:0)	(25:0)	NA	NA	NA	NA	NA	Glycoglycerolipid	NA	NA	NA	25	0	Up	256125	102873	156427	167717	261220	127342	215386	205923	1.67028e+06	1.76306e+06	1.15158e+06	1.43944e+06	563714	543035	560861	609728	502753	587841	572319	531716	565751
Saccharolipids	SQDG	Sqdg(34:2)	3.48_817.51419325	0.56073	0.0666607	0.947966	3.48	817.514	C43 H77 O12 S1	M-H	SQDG(34:2)	(34:2)	(34:2)	NA	NA	NA	NA	NA	Glycoglycerolipid	NA	NA	NA	34	2	Non-significant	2.07768e+07	4.55896e+07	3.37076e+07	3.13295e+07	3.48972e+07	3.21632e+07	2.92052e+07	4.08747e+07	1.14493e+07	8.34426e+06	8.22895e+06	1.31823e+07	2.38158e+07	2.87031e+07	2.46673e+07	2.97393e+07	2.59201e+07	3.0703e+07	2.7678e+07	2.8516e+07	2.97425e+07
Saccharolipids	SQDG	Sqdg(39:4)	3.78_883.560978916667	23.2483	0.00478532	2.1789	3.78	883.561	C48 H83 O12 S1	M-H	SQDG(39:4)	(39:4)	(39:4)	NA	NA	NA	NA	NA	Glycoglycerolipid	NA	NA	NA	39	4	Up	82839.4	10029	36572.3	21295.2	40113	26191.6	128272	135959	1.68758e+06	1.50631e+06	813190	774502	381206	412491	408246	401857	413552	382418	433633	415302	400429
Saccharolipids	SQMG	Sqmg(26:0)	3.91_695.441242083333	0.636921	0.278271	0.574812	3.91	695.441	C35 H67 O11 S1	M-H	SQMG(26:0)	(26:0)	(26:0)	NA	NA	NA	NA	NA	Glycoglycerolipid	NA	NA	NA	26	0	Non-significant	7.41616e+06	2.67923e+06	2.74208e+06	3.96771e+06	1.41318e+06	2.60907e+06	1.84603e+06	605032	2.24713e+06	2.751e+06	3.04143e+06	2.77479e+06	2.5195e+06	2.63716e+06	2.55826e+06	2.90155e+06	2.59858e+06	2.62862e+06	2.49084e+06	2.29592e+06	2.92877e+06
Saccharolipids	SQDG	Sqdg(38:5)	4.01_867.531356333333	0.352935	0.0141691	1.33265	4.01	867.53	C47 H79 O12 S1	M-H	SQDG(38:5)	(38:5)	(38:5)	NA	NA	NA	NA	NA	Glycoglycerolipid	NA	NA	NA	38	5	Down	7.09139e+06	1.23904e+07	9.4934e+06	8.37403e+06	1.07613e+07	7.87192e+06	5.28429e+06	7.00259e+06	1.88969e+06	2.24867e+06	1.73827e+06	1.59464e+06	6.34835e+06	7.20396e+06	6.69744e+06	7.4659e+06	7.87677e+06	6.57437e+06	6.19667e+06	6.66844e+06	7.49837e+06
Saccharolipids	SQDG	Sqdg(40:6)	4.41_893.545618666667	0.490334	0.0630251	1.0364	4.41	893.545	C49 H81 O12 S1	M-H	SQDG(40:6)	(40:6)	(40:6)	NA	NA	NA	NA	NA	Glycoglycerolipid	NA	NA	NA	40	6	Down	1.84772e+06	4.34774e+06	3.35231e+06	2.36612e+06	5.68737e+06	4.01534e+06	3.02995e+06	4.52389e+06	842258	798574	675546	729116	2.52485e+06	2.87835e+06	2.84848e+06	2.98696e+06	2.86627e+06	2.92214e+06	2.88377e+06	2.98761e+06	2.9767e+06
Saccharolipids	SQDG	Sqdg(36:4)(rep)	4.71_887.519543083333	0.537807	0.0553925	0.982894	4.71	887.52	C46 H79 O14 S1	M+HCOO	SQDG(36:4)	(36:4)	(36:4)	NA	NA	NA	NA	NA	Glycoglycerolipid	NA	NA	NA	36	4	Non-significant	1.83137e+06	2.4575e+06	1.79365e+06	1.69663e+06	1.29647e+06	1.12577e+06	1.33646e+06	2.14979e+06	518568	579133	469515	432902	1.503e+06	1.53902e+06	1.59999e+06	1.56445e+06	1.50916e+06	1.43234e+06	1.4797e+06	1.44173e+06	1.459e+06
Saccharolipids	SQMG	Sqmg(39:2)	5.47_919.619572333333	0.662747	0.0525305	0.618546	5.47	919.619	C49 H91 O13 S1	M+HCOO	SQMG(39:2)	(39:2)	(39:2)	NA	NA	NA	NA	NA	Glycoglycerolipid	NA	NA	NA	39	2	Non-significant	1.99987e+06	1.42602e+06	1.49714e+06	2.12224e+06	3.00071e+06	2.77557e+06	1.32844e+06	1.02781e+06	1.32451e+06	1.38698e+06	1.55148e+06	1.87822e+06	1.62072e+06	1.64481e+06	1.75903e+06	1.66795e+06	1.63658e+06	1.52126e+06	1.60909e+06	1.69473e+06	1.61767e+06
Saccharolipids	SQDG	Sqdg(40:8)	7.78_935.5197505	0.443437	0.0330027	1.17878	7.78	935.52	C50 H79 O14 S1	M+HCOO	SQDG(40:8)	(40:8)	(40:8)	NA	NA	NA	NA	NA	Glycoglycerolipid	NA	NA	NA	40	8	Down	3.3707e+06	4.72858e+06	4.19517e+06	3.81339e+06	3.57966e+06	3.83309e+06	3.1213e+06	2.94945e+06	1.31113e+06	575578	1.68202e+06	790428	2.2932e+06	2.52592e+06	2.66466e+06	2.70102e+06	2.73333e+06	2.79814e+06	2.82369e+06	3.01753e+06	2.89926e+06
Saccharolipids	SQDG	Sqdg(40:7)	8.11_937.535383083333	0.349366	0.0077004	1.33714	8.11	937.535	C50 H81 O14 S1	M+HCOO	SQDG(40:7)	(40:7)	(40:7)	NA	NA	NA	NA	NA	Glycoglycerolipid	NA	NA	NA	40	7	Down	9.18648e+08	1.09043e+09	9.00913e+08	1.19612e+09	1.01806e+09	1.05782e+09	3.45754e+08	6.78103e+08	3.06604e+08	1.64894e+08	4.03136e+08	2.6129e+08	3.13809e+08	6.92604e+08	7.98209e+08	7.45397e+08	6.84031e+08	7.84564e+08	7.67002e+08	7.31968e+08	7.244e+08
Saccharolipids	DGDG	Dgdg(36:10)	8.27_927.50895025	0.609979	0.0182767	0.888634	8.27	927.511	C51 H75 O15	M-H	DGDG(36:10)	(36:10)	(36:10)	NA	NA	NA	NA	NA	Glycoglycerolipid	NA	NA	NA	36	10	Non-significant	2.2995e+07	2.3293e+07	1.874e+07	2.19775e+07	1.84806e+07	1.89299e+07	1.89605e+07	1.46878e+07	1.09939e+07	8.10223e+06	1.33384e+07	9.80812e+06	1.71958e+07	1.6903e+07	1.78667e+07	1.7387e+07	1.65729e+07	1.80073e+07	1.65369e+07	1.61363e+07	1.75403e+07
Sphingolipids	GM3	Gm3(d36:1)	7.23_1179.73586975	2.3115	0.0165756	1.2362	7.23	1179.74	C59 H107 O21 N2	M-H	GM3(d36:1)	(d36:1)	(d36:1)	NA	NA	NA	NA	NA	NA	NA	NA	NA	36	1	Up	384672	215981	397776	316065	1.02472e+06	525361	1.22194e+06	1.00174e+06	1.10579e+06	1.25017e+06	1.20652e+06	835301	782805	776858	797368	817888	790853	803751	838423	797805	803751
Sphingolipids	GM3	Gm3(d38:1)	8.48_1207.76795475	0.230042	0.00815151	1.62161	8.48	1207.77	C61 H111 O21 N2	M-H	GM3(d38:1)	(d38:1)	(d38:1)	NA	NA	NA	NA	NA	NA	NA	NA	NA	38	1	Down	871827	2.41285e+06	1.77751e+06	1.70352e+06	1.65159e+06	1.4054e+06	656764	878706	186794	195163	195638	146572	1.08966e+06	1.06894e+06	1.09088e+06	1.12712e+06	1.07441e+06	1.15971e+06	1.08154e+06	1.14942e+06	1.1111e+06
Sphingolipids	Cer	Cer(d16:0/22:0)	8.74_596.59781275	3.08368	0.00077164	1.39844	8.74	596.598	C38 H78 O3 N1	M+H	Cer(d38:0)	(d16:0/22:0)	(d16:0)	(22:0)	NA	NA	NA	NA	Glycosphingolipids	NA	NA	NA	38	0	Up	1.02119e+07	7.782e+06	6.16856e+06	5.65246e+06	9.47659e+06	1.25986e+07	2.82248e+07	2.3941e+07	3.68717e+07	2.4276e+07	2.3627e+07	2.30717e+07	1.61553e+07	1.49803e+07	1.51959e+07	1.65043e+07	1.55988e+07	1.58611e+07	1.67806e+07	1.66762e+07	1.58606e+07
Sphingolipids	Cer	Cer(d16:0/24:0)	9.13_624.62916925	2.14066	0.00308254	1.08919	9.13	624.629	C40 H82 O3 N1	M+H	Cer(d40:0)	(d16:0/24:0)	(d16:0)	(24:0)	NA	NA	NA	NA	Glycosphingolipids	NA	NA	NA	40	0	Up	1.94689e+08	1.50399e+08	1.22494e+08	1.1201e+08	9.28468e+07	9.70895e+07	2.44215e+08	2.82658e+08	3.77227e+08	2.96486e+08	2.35019e+08	2.11691e+08	1.77114e+08	1.7283e+08	1.70206e+08	1.8243e+08	1.67665e+08	1.77982e+08	1.78851e+08	1.76688e+08	1.73507e+08
Sphingolipids	Cer	Cer(d18:0/24:1)	9.17_650.644986666667	3.78812	0.00745365	1.47328	9.17	650.645	C42 H84 O3 N1	M+H	Cer(d42:1)	(d18:0/24:1)	(d18:0)	(24:1)	NA	NA	NA	NA	Glycosphingolipids	NA	NA	NA	42	1	Up	3.83016e+08	2.31221e+08	1.77952e+08	1.48201e+08	7.30331e+07	7.94711e+07	6.70059e+08	6.27229e+08	9.89842e+08	7.47351e+08	6.317e+08	4.7383e+08	3.70059e+08	3.68855e+08	3.55488e+08	3.76909e+08	3.56706e+08	3.7137e+08	3.67785e+08	3.67291e+08	3.65029e+08
Sphingolipids	Cer	Cer(d18:0/24:0)	9.49_652.660692416667	2.37135	0.0203083	1.09191	9.49	652.66	C42 H86 O3 N1	M+H	Cer(d42:0)	(d18:0/24:0)	(d18:0)	(24:0)	NA	NA	NA	NA	Glycosphingolipids	NA	NA	NA	42	0	Up	2.1161e+08	2.25915e+08	1.473e+08	1.39431e+08	5.11394e+07	8.21189e+07	2.5949e+08	3.75554e+08	4.4878e+08	4.33935e+08	2.68364e+08	2.47343e+08	2.14871e+08	2.13733e+08	2.16766e+08	2.07403e+08	2.14407e+08	2.22793e+08	2.06783e+08	2.00717e+08	2.05533e+08
Sphingolipids	Cer	Cer(d18:1/16:0)	7.54_538.519450916667	2.65091	0.000565927	1.27957	7.54	538.519	C34 H68 O3 N1	M+H	Cer(d34:1)	(d18:1/16:0)	(d18:1)	(16:0)	NA	NA	NA	NA	Glycosphingolipids	NA	NA	NA	34	1	Up	1.958e+06	2.09068e+06	2.54781e+06	2.2672e+06	3.33177e+06	3.41058e+06	5.75703e+06	5.65043e+06	8.3478e+06	5.20143e+06	7.83242e+06	8.58103e+06	3.50864e+06	3.40445e+06	3.47689e+06	3.71245e+06	4.08971e+06	3.91937e+06	4.17645e+06	3.77935e+06	3.71549e+06
Sphingolipids	Cer	Cer(d16:1/24:1)	8.58_620.597812083333	1.12063	0.307117	0.288737	8.58	620.598	C40 H78 O3 N1	M+H	Cer(d40:2)	(d16:1/24:1)	(d16:1)	(24:1)	NA	NA	NA	NA	Glycosphingolipids	NA	NA	NA	40	2	Non-significant	1.48829e+08	1.45068e+08	1.68449e+08	1.6524e+08	1.97658e+08	2.05699e+08	1.67388e+08	1.65952e+08	2.3083e+08	1.75505e+08	1.76263e+08	2.39363e+08	1.60213e+08	1.56208e+08	1.56044e+08	1.58314e+08	1.46776e+08	1.54464e+08	1.57218e+08	1.52736e+08	1.5311e+08
Sphingolipids	Cer	Cer(d16:1/22:0)	8.6_594.58284375	1.74667	0.000827077	0.971303	8.6	594.582	C38 H76 O3 N1	M+H	Cer(d38:1)	(d16:1/22:0)	(d16:1)	(22:0)	NA	NA	NA	NA	Glycosphingolipids	NA	NA	NA	38	1	Non-significant	3.54242e+07	3.3828e+07	3.25066e+07	3.27279e+07	3.51305e+07	3.60858e+07	5.55693e+07	5.44406e+07	7.51615e+07	5.48091e+07	5.56682e+07	6.36468e+07	4.18372e+07	4.10726e+07	4.11398e+07	4.00304e+07	3.90713e+07	4.39685e+07	4.30027e+07	4.29596e+07	3.83028e+07
Sphingolipids	Cer	Cer(d18:1/24:2)	8.63_646.613763833333	0.788229	0.0304419	0.560968	8.63	646.613	C42 H80 O3 N1	M+H	Cer(d42:3)	(d18:1/24:2)	(d18:1)	(24:2)	NA	NA	NA	NA	Glycosphingolipids	NA	NA	NA	42	3	Non-significant	3.08248e+07	3.95466e+07	4.30685e+07	4.14183e+07	4.00374e+07	4.06882e+07	2.78277e+07	3.03995e+07	3.52484e+07	2.58701e+07	2.76847e+07	3.86634e+07	2.76478e+07	2.67803e+07	2.88097e+07	2.72222e+07	2.82171e+07	2.74949e+07	3.06653e+07	2.89227e+07	2.90116e+07
Sphingolipids	Cer	Cer(d17:1/24:1)	8.77_634.613292666667	0.776964	0.0747347	0.528172	8.77	634.613	C41 H80 O3 N1	M+H	Cer(d41:2)	(d17:1/24:1)	(d17:1)	(24:1)	NA	NA	NA	NA	Glycosphingolipids	NA	NA	NA	41	2	Non-significant	1.86358e+07	1.88729e+07	2.21872e+07	2.40888e+07	2.34753e+07	2.51517e+07	1.23944e+07	1.33489e+07	2.23373e+07	1.61865e+07	1.6541e+07	2.2071e+07	1.48213e+07	1.57658e+07	1.61209e+07	1.60886e+07	1.62402e+07	1.63718e+07	1.66633e+07	1.55054e+07	1.71972e+07
Sphingolipids	Cer	Cer(d18:1/24:1)	8.96_648.629032583333	1.04853	0.753255	0.0722471	8.96	648.629	C42 H82 O3 N1	M+H	Cer(d42:2)	(d18:1/24:1)	(d18:1)	(24:1)	NA	NA	NA	NA	Glycosphingolipids	NA	NA	NA	42	2	Non-significant	6.93158e+08	8.00565e+08	8.42773e+08	8.87438e+08	7.98851e+08	7.9404e+08	6.86475e+08	7.31174e+08	1.10186e+09	7.07922e+08	8.13371e+08	1.00977e+09	6.76939e+08	6.93861e+08	6.46648e+08	6.8951e+08	7.07698e+08	7.11023e+08	6.962e+08	7.3053e+08	7.21273e+08
Sphingolipids	Cer	Cer(d16:1/24:0)	8.97_622.613396666667	0.948161	0.483859	0.166088	8.97	622.613	C40 H80 O3 N1	M+H	Cer(d40:1)	(d16:1/24:0)	(d16:1)	(24:0)	NA	NA	NA	NA	Glycosphingolipids	NA	NA	NA	40	1	Non-significant	6.47887e+08	6.13077e+08	5.91628e+08	5.9105e+08	6.20365e+08	6.08781e+08	4.57943e+08	5.18536e+08	7.47138e+08	5.49537e+08	5.23077e+08	6.86163e+08	5.205e+08	5.09953e+08	5.16652e+08	5.36786e+08	4.96774e+08	5.37731e+08	5.11249e+08	5.22165e+08	5.41643e+08
Sphingolipids	Cer	Cer(d17:1/24:0)	9.16_636.62918075	1.22417	0.234811	0.365616	9.16	636.629	C41 H82 O3 N1	M+H	Cer(d41:1)	(d17:1/24:0)	(d17:1)	(24:0)	NA	NA	NA	NA	Glycosphingolipids	NA	NA	NA	41	1	Non-significant	3.84827e+07	3.55093e+07	3.32992e+07	3.20171e+07	2.85077e+07	3.17668e+07	2.88014e+07	3.09386e+07	5.93022e+07	4.29842e+07	3.68337e+07	4.54637e+07	3.0289e+07	2.92868e+07	3.09456e+07	3.05613e+07	3.0735e+07	2.96332e+07	3.17293e+07	3.07839e+07	3.07938e+07
Sphingolipids	Cer	Cer(d18:1/26:1)	9.32_676.6601625	1.07217	0.57087	0.153969	9.32	676.66	C44 H86 O3 N1	M+H	Cer(d44:2)	(d18:1/26:1)	(d18:1)	(26:1)	NA	NA	NA	NA	Glycosphingolipids	NA	NA	NA	44	2	Non-significant	1.44059e+07	1.31461e+07	1.15123e+07	1.46487e+07	1.22545e+07	1.29171e+07	1.13686e+07	1.2705e+07	1.92281e+07	1.33516e+07	1.27012e+07	1.52227e+07	1.19048e+07	1.12867e+07	1.10365e+07	1.11729e+07	1.08115e+07	1.13893e+07	1.12863e+07	1.13652e+07	1.06419e+07
Sphingolipids	Cer	Cer(d34:0)	6.29_540.5355215	1.08692	0.66745	0.158682	6.29	540.535	C34 H70 O3 N1	M+H	Cer(d34:0)	(d34:0)	(d34:0)	NA	NA	NA	NA	NA	Glycosphingolipids	NA	NA	NA	34	0	Non-significant	2.07948e+08	1.35237e+08	9.92204e+07	1.08203e+08	1.31841e+08	1.32199e+08	1.95498e+08	1.11431e+08	1.96791e+08	1.51247e+08	1.25329e+08	1.05158e+08	1.16146e+08	1.1303e+08	1.13472e+08	1.17558e+08	1.12694e+08	1.1773e+08	1.14946e+08	1.10514e+08	1.09542e+08
Sterol lipids	StE	Ste(18:0)	10.41_696.665318416667	0.735886	0.238765	0.492983	10.41	696.665	C47 H86 O2 N1	M+NH4	StE(18:0)	(18:0)	(18:0)	NA	NA	NA	NA	NA	Steroid	NA	NA	NA	18	0	Non-significant	6.33898e+06	6.64982e+06	7.02418e+06	8.07484e+06	3.14439e+06	3.51384e+06	4.05916e+06	3.99781e+06	3.80316e+06	5.73224e+06	4.0432e+06	3.93356e+06	5.98745e+06	5.60253e+06	5.85116e+06	5.69857e+06	5.79959e+06	5.82151e+06	5.47442e+06	5.40603e+06	5.34224e+06
Sterol lipids	StE	Ste(20:1)	10.41_722.68106025	0.731151	0.274495	0.483459	10.41	722.681	C49 H88 O2 N1	M+NH4	StE(20:1)	(20:1)	(20:1)	NA	NA	NA	NA	NA	Steroid	NA	NA	NA	20	1	Non-significant	1.79744e+07	2.0245e+07	2.0866e+07	2.28275e+07	8.31943e+06	9.95755e+06	1.20651e+07	1.20644e+07	1.06559e+07	1.58365e+07	1.12367e+07	1.13953e+07	1.8016e+07	1.6778e+07	1.72933e+07	1.69837e+07	1.65019e+07	1.70309e+07	1.60754e+07	1.57125e+07	1.58599e+07
Sterol lipids	ChE	Che(22:1)	10.73_724.69682575	0.689494	0.362626	0.475387	10.73	724.697	C49 H90 O2 N1	M+NH4	ChE(22:1)	(22:1)	(22:1)	NA	NA	NA	NA	NA	Steroid	NA	NA	NA	22	1	Non-significant	8.32232e+07	1.0989e+08	1.05837e+08	1.12735e+08	3.19488e+07	3.90522e+07	5.59496e+07	5.92171e+07	4.23267e+07	7.55941e+07	5.22105e+07	4.75113e+07	9.27203e+07	8.98968e+07	8.62366e+07	8.82855e+07	8.71317e+07	8.94464e+07	7.80556e+07	7.95377e+07	8.1152e+07
Sterol lipids	StE	Ste(20:0)	10.73_724.697002166667	0.689436	0.362626	0.475477	10.73	724.697	C49 H90 O2 N1	M+NH4	StE(20:0)	(20:0)	(20:0)	NA	NA	NA	NA	NA	Steroid	NA	NA	NA	20	0	Non-significant	8.32666e+07	1.0989e+08	1.05835e+08	1.12735e+08	3.19489e+07	3.90522e+07	5.59485e+07	5.92183e+07	4.23267e+07	7.5594e+07	5.22109e+07	4.75113e+07	9.27204e+07	8.98968e+07	8.62366e+07	8.82879e+07	8.71328e+07	8.94658e+07	7.80556e+07	7.95377e+07	8.1152e+07
																										WT.1	WT.2	WT.3	WT.4	WT.5	WT.6	D7.1	D7.2	D7.3	D7.4	D7.5	D7.6
																										7.683e+10	8.2029e+10	7.55969e+10	8.06893e+10	7.57872e+10	7.65879e+10	8.4654e+10	8.61257e+10	8.23926e+10	8.37212e+10	8.079e+10	8.50043e+10
																										7.792e+10						8.37813e+10

## Sheet: Table S2
Table S2. Differential lipids detected in the mPhoD/WT comparison.
Metabolite.ID	Name	Category	Main.Class	Sub.Class	Fold.Change	State	pvalue	qvalue	VIP	Comparison	RT	CalcMz	Formula	Adduct	Level	Lipid.Group	Fatty.Acid	FA1	FA2	FA3	Category	Main.Class	Sub.Class	KEGG.ID	HMDB.ID	Super.Pathway	Sub.Pathway	Pathway	Carbon.chain	Unsaturation	WT.1	WT.2	WT.3	WT.4	WT.5	WT.6	mPhoD.1	mPhoD.2	mPhoD.3	mPhoD.4	mPhoD.5	mPhoD.6	QC_06	QC_07	QC_08	QC_09	QC_10	QC_11	QC_12
1.57_611.349618416667	Sqmg(20:0)	Saccharolipids,SL	Glycoglycerolipid	SQMG	32.2147	Up	0.00131036	0.00701522	2.2297	mPhoD7/WT	1.57	611.347	C29 H55 O11 S1	M-H	B	SQMG(20:0)	(20:0)	(20:0)	NA	NA	Saccharolipids,SL	Glycoglycerolipid	SQMG	NA	NA	NA	NA	NA	20	0	1.88179e+06	435765	638227	623276	1.06015e+06	780692	5.32572e+06	2.22546e+06	3.69464e+07	4.38015e+07	4.18281e+07	4.44734e+07	9.62168e+06	9.39981e+06	9.97108e+06	9.02373e+06	8.74043e+06	9.12815e+06	9.88785e+06
0.72_503.249849916667	Mgmg(14:3)	Saccharolipids,SL	Glycoglycerolipid	MGMG	30.0509	Up	3.39504e-06	0.000248404	2.39463	mPhoD7/WT	0.72	503.25	C24 H39 O11	M+HCOO	B	MGMG(14:3)	(14:3)	(14:3)	NA	NA	Saccharolipids,SL	Glycoglycerolipid	MGMG	NA	NA	NA	NA	NA	14	3	97954.4	111765	71349.2	99936.9	71438.4	66095.5	1.63825e+06	954370	2.55811e+06	4.04802e+06	3.15239e+06	3.23141e+06	997306	1.19835e+06	1.16365e+06	1.00671e+06	1.13065e+06	1.11352e+06	1.35744e+06
1.9_901.51633925	Dgdg(14:0/16:4)	Saccharolipids,SL	Glycoglycerolipid	DGDG	27.3714	Up	0.000361775	0.00305422	2.27042	mPhoD7/WT	1.9	901.517	C46 H77 O17	M+HCOO	A	DGDG(30:4)	(14:0/16:4)	(14:0)	(16:4)	NA	Saccharolipids,SL	Glycoglycerolipid	DGDG	NA	NA	NA	NA	NA	30	4	3.54663e+06	786195	2.22868e+06	1.10329e+06	3.97377e+06	1.60785e+06	9.85897e+06	9.98249e+06	9.87642e+07	8.29413e+07	8.34179e+07	7.76089e+07	2.81069e+07	2.70856e+07	2.78859e+07	2.51682e+07	2.78333e+07	2.54675e+07	2.51914e+07
3.78_883.560978916667	Sqdg(39:4)	Saccharolipids,SL	Glycoglycerolipid	SQDG	23.2483	Up	0.00064313	0.00478532	2.1789	mPhoD7/WT	3.78	883.561	C48 H83 O12 S1	M-H	D	SQDG(39:4)	(39:4)	(39:4)	NA	NA	Saccharolipids,SL	Glycoglycerolipid	SQDG	NA	NA	NA	NA	NA	39	4	82839.4	10029	36572.3	21295.2	40113	26191.6	128272	135959	1.68758e+06	1.50631e+06	813190	774502	381206	412491	408246	401857	413552	382418	433633
2.22_639.380506333333	Sqmg(22:0)	Saccharolipids,SL	Glycoglycerolipid	SQMG	21.1653	Up	0.00089499	0.00577795	2.11874	mPhoD7/WT	2.22	639.378	C31 H59 O11 S1	M-H	D	SQMG(22:0)	(22:0)	(22:0)	NA	NA	Saccharolipids,SL	Glycoglycerolipid	SQMG	NA	NA	NA	NA	NA	22	0	3.74965e+06	1.12748e+06	1.66146e+06	1.63114e+06	2.10935e+06	1.31672e+06	9.15149e+06	5.50111e+06	5.33175e+07	6.748e+07	5.06186e+07	5.93594e+07	1.59191e+07	1.58368e+07	1.64842e+07	1.67426e+07	1.65123e+07	1.60503e+07	1.56781e+07
1.65_849.484145083333	Dgdg(26:2)	Saccharolipids,SL	Glycoglycerolipid	DGDG	17.0896	Up	0.00304234	0.0114886	1.95777	mPhoD7/WT	1.65	849.485	C42 H73 O17	M+HCOO	D	DGDG(26:2)	(26:2)	(26:2)	NA	NA	Saccharolipids,SL	Glycoglycerolipid	DGDG	NA	NA	NA	NA	NA	26	2	454887	156786	273837	217655	403597	135446	737879	511067	6.97875e+06	7.87584e+06	5.53387e+06	6.42727e+06	2.02791e+06	1.72569e+06	1.71309e+06	1.90122e+06	2.13301e+06	1.7777e+06	1.79964e+06
2.24_552.40281075	Lpc(20:0)(rep)	Glycerophospholipids,GP	P-Choline	LPC	13.7487	Up	5.32009e-06	0.000259502	2.11505	mPhoD7/WT	2.24	552.402	C28 H59 O7 N1 P1	M+H	B	LPC(20:0)	(20:0)	(20:0)	NA	NA	Glycerophospholipids,GP	P-Choline	LPC	NA	NA	NA	NA	NA	20	0	2.08573e+06	955801	1.36634e+06	1.11202e+06	1.70506e+06	1.3588e+06	1.33699e+07	7.83183e+06	3.2002e+07	2.63392e+07	2.01918e+07	1.82804e+07	7.63146e+06	7.64472e+06	7.11952e+06	7.76163e+06	7.43103e+06	7.55685e+06	7.37022e+06
0.91_1095.49911883333	Pip2(42:7)	NA	NA	PIP2	12.6558	Up	0.0175428	0.03531	1.65915	mPhoD7/WT	0.91	1095.5	C51 H86 O19 N0 P3	M-H	C	PIP2(42:7)	(42:7)	(42:7)	NA	NA	NA	NA	PIP2	NA	NA	NA	NA	NA	42	7	1.94229e+07	3.36269e+06	4.06025e+06	6.00468e+06	3.36408e+06	5.69806e+06	4.93841e+07	2.21939e+06	6.98816e+07	1.38125e+08	1.63091e+08	1.07736e+08	2.41593e+07	2.57568e+07	2.5296e+07	2.63622e+07	2.55487e+07	2.71916e+07	2.4982e+07
1.74_875.497694833333	Dgdg(28:3)	Saccharolipids,SL	Glycoglycerolipid	DGDG	9.07435	Up	0.00414768	0.0140064	1.70218	mPhoD7/WT	1.74	875.501	C44 H75 O17	M+HCOO	D	DGDG(28:3)	(28:3)	(28:3)	NA	NA	Saccharolipids,SL	Glycoglycerolipid	DGDG	NA	NA	NA	NA	NA	28	3	7.86885e+06	1.3734e+07	6.92898e+06	2.58984e+06	1.60386e+07	4.33876e+06	1.47793e+07	1.28168e+07	1.46632e+08	1.06453e+08	9.33492e+07	9.32897e+07	3.51022e+07	3.69303e+07	3.4631e+07	3.84625e+07	3.77767e+07	3.34954e+07	3.44023e+07
1.57_524.371771416667	Lpc(18:0)(rep)	Glycerophospholipids,GP	P-Choline	LPC	7.94173	Up	0.000100319	0.00125829	1.8771	mPhoD7/WT	1.57	524.371	C26 H55 O7 N1 P1	M+H	B	LPC(18:0)	(18:0)	(18:0)	NA	NA	Glycerophospholipids,GP	P-Choline	LPC	NA	NA	NA	NA	NA	18	0	2.23659e+07	1.38894e+07	1.92199e+07	7.89657e+07	4.15728e+07	2.19225e+07	1.34622e+08	1.1015e+08	3.27974e+08	4.61629e+08	2.32569e+08	3.05012e+08	1.15089e+08	1.21126e+08	1.09987e+08	1.11899e+08	1.14926e+08	1.13816e+08	1.17078e+08
1.72_831.436712416667	Sqdg(16:3/20:6)	Saccharolipids,SL	Glycoglycerolipid	SQDG	7.89623	Up	0.00482926	0.0150358	1.64797	mPhoD7/WT	1.72	831.436	C45 H67 O12 S1	M-H	A	SQDG(36:9)	(16:3/20:6)	(16:3)	(20:6)	NA	Saccharolipids,SL	Glycoglycerolipid	SQDG	NA	NA	NA	NA	NA	36	9	2.91904e+06	774614	1.36156e+06	1.58966e+06	1.73243e+06	1.93115e+06	3.98983e+06	1.993e+06	1.8416e+07	1.93718e+07	1.71908e+07	2.04365e+07	5.46595e+06	5.29134e+06	5.17005e+06	5.05434e+06	5.40778e+06	5.47405e+06	5.34692e+06
1.91_761.446005666667	Mgdg(16:3/16:4)	Saccharolipids,SL	Glycoglycerolipid	MGDG	7.75937	Up	0.00102247	0.00598487	1.79134	mPhoD7/WT	1.91	761.448	C42 H65 O12	M+HCOO	B	MGDG(32:7)	(16:3/16:4)	(16:3)	(16:4)	NA	Saccharolipids,SL	Glycoglycerolipid	MGDG	NA	NA	NA	NA	NA	32	7	4.74737e+06	878671	1.33434e+06	1.48681e+06	4.03629e+06	2.75853e+06	5.29332e+06	6.25894e+06	4.08141e+07	2.09425e+07	2.45049e+07	2.04546e+07	1.00838e+07	9.96636e+06	9.72875e+06	9.18665e+06	1.02317e+07	9.18665e+06	7.68055e+06
0.78_553.268539416667	Sqmg(16:1)	Saccharolipids,SL	Glycoglycerolipid	SQMG	6.82593	Up	0.00556661	0.0165756	1.55951	mPhoD7/WT	0.78	553.269	C25 H45 O11 S1	M-H	D	SQMG(16:1)	(16:1)	(16:1)	NA	NA	Saccharolipids,SL	Glycoglycerolipid	SQMG	NA	NA	NA	NA	NA	16	1	6.47601e+07	2.29235e+07	1.62949e+07	3.23646e+07	2.28323e+07	3.54679e+07	1.47929e+08	2.47959e+07	2.03432e+08	3.00436e+08	3.31291e+08	3.20738e+08	1.00197e+08	1.09361e+08	9.94049e+07	1.08639e+08	1.13191e+08	1.06082e+08	1.01392e+08
1.38_897.485	Dgdg(30:6)	Saccharolipids,SL	Glycoglycerolipid	DGDG	6.60712	Up	0.00181401	0.00838262	1.64111	mPhoD7/WT	1.38	897.485	C46 H73 O17	M+HCOO	D	DGDG(30:6)	(30:6)	(30:6)	NA	NA	Saccharolipids,SL	Glycoglycerolipid	DGDG	NA	NA	NA	NA	NA	30	6	1.28863e+07	3.03265e+06	5.75751e+06	5.05641e+06	4.54162e+06	4.79983e+06	1.58628e+07	8.25259e+06	4.9571e+07	5.86759e+07	5.55608e+07	5.04245e+07	1.89639e+07	1.957e+07	1.93833e+07	1.88271e+07	1.9308e+07	1.93975e+07	1.93245e+07
1.45_289.217311083333	Fa(19:4)	FattyAcyls,FA	Fatty Acid	FA	6.5944	Up	2.00088e-05	0.000560161	1.78083	mPhoD7/WT	1.45	289.217	O2 H29 C19	M-H	D	FA(19:4)	(19:4)	(19:4)	NA	NA	FattyAcyls,FA	Fatty Acid	FA	NA	NA	NA	NA	NA	19	4	3.03672e+06	1.36713e+06	2.37198e+06	2.26488e+06	2.09601e+06	2.24219e+06	7.94636e+06	7.6177e+06	1.94645e+07	1.83664e+07	1.6325e+07	1.85058e+07	8.75309e+06	8.44843e+06	8.59345e+06	8.75332e+06	9.05901e+06	8.23147e+06	8.57173e+06
2.27_927.530881416667	Dgdg(16:1/16:4)	Saccharolipids,SL	Glycoglycerolipid	DGDG	6.50001	Up	0.00355552	0.0123879	1.59614	mPhoD7/WT	2.27	927.532	C48 H79 O17	M+HCOO	A	DGDG(32:5)	(16:1/16:4)	(16:1)	(16:4)	NA	Saccharolipids,SL	Glycoglycerolipid	DGDG	NA	NA	NA	NA	NA	32	5	1.58632e+07	6.4184e+06	9.48333e+06	6.41814e+06	7.68503e+06	1.59536e+06	1.54535e+07	1.19084e+07	8.64315e+07	9.3403e+07	5.26471e+07	4.86693e+07	2.82178e+07	3.14717e+07	2.96994e+07	2.22773e+07	3.07002e+07	2.10928e+07	3.00586e+07
1.15_540.330766833333	Lpc(16:0)	Glycerophospholipids,GP	P-Choline	LPC	6.39762	Up	1.98156e-05	0.000560161	1.77972	mPhoD7/WT	1.15	540.331	C25 H51 O9 N1 P1	M+HCOO	A	LPC(16:0)	(16:0)	(16:0)	NA	NA	Glycerophospholipids,GP	P-Choline	LPC	NA	NA	NA	NA	NA	16	0	4.57782e+07	1.74329e+07	2.43098e+07	2.19473e+07	3.29706e+07	2.13352e+07	1.00892e+08	8.59422e+07	2.25355e+08	2.601e+08	2.06791e+08	1.68684e+08	9.69886e+07	1.0426e+08	1.05689e+08	8.69696e+07	9.89652e+07	9.33038e+07	9.48731e+07
1.69_899.4978585	Sqdg(41:10)	Saccharolipids,SL	Glycoglycerolipid	SQDG	6.21856	Up	0.00307091	0.0114886	1.56637	mPhoD7/WT	1.69	899.498	C50 H75 O12 S1	M-H	D	SQDG(41:10)	(41:10)	(41:10)	NA	NA	Saccharolipids,SL	Glycoglycerolipid	SQDG	NA	NA	NA	NA	NA	41	10	2.17025e+07	1.04635e+07	1.96137e+07	1.91572e+07	1.88141e+07	9.44161e+06	3.23602e+07	2.83396e+07	2.12095e+08	1.17304e+08	1.46109e+08	8.06264e+07	6.0692e+07	5.90185e+07	6.42405e+07	5.86519e+07	3.26388e+07	3.87673e+07	3.51446e+07
0.66_549.237470583333	Sqmg(16:3)	Saccharolipids,SL	Glycoglycerolipid	SQMG	6.17073	Up	0.00330179	0.0116894	1.55215	mPhoD7/WT	0.66	549.238	C25 H41 O11 S1	M-H	B	SQMG(16:3)	(16:3)	(16:3)	NA	NA	Saccharolipids,SL	Glycoglycerolipid	SQMG	NA	NA	NA	NA	NA	16	3	447319	169992	140889	284517	203335	294416	1.51654e+06	232162	1.40165e+06	1.73604e+06	2.34271e+06	2.27672e+06	822415	791197	809549	863821	730750	823552	821523
0.75_527.249943916667	Mgmg(16:5)	Saccharolipids,SL	Glycoglycerolipid	MGMG	6.14434	Up	0.00681173	0.0188594	1.50123	mPhoD7/WT	0.75	527.25	C26 H39 O11	M+HCOO	B	MGMG(16:5)	(16:5)	(16:5)	NA	NA	Saccharolipids,SL	Glycoglycerolipid	MGMG	NA	NA	NA	NA	NA	16	5	1.5819e+07	5.98558e+06	4.91539e+06	9.54604e+06	6.49309e+06	9.32148e+06	3.64402e+07	6.30452e+06	5.52876e+07	7.20198e+07	7.34004e+07	7.65484e+07	2.0544e+07	2.55372e+07	2.58943e+07	2.41165e+07	2.48993e+07	2.25748e+07	2.43301e+07
3.35_681.42558825	Sqmg(25:0)	Saccharolipids,SL	Glycoglycerolipid	SQMG	6.0144	Up	0.0127411	0.0292846	1.46931	mPhoD7/WT	3.35	681.425	C34 H65 O11 S1	M-H	D	SQMG(25:0)	(25:0)	(25:0)	NA	NA	Saccharolipids,SL	Glycoglycerolipid	SQMG	NA	NA	NA	NA	NA	25	0	256125	102873	156427	167717	261220	127342	215386	205923	1.67028e+06	1.76306e+06	1.15158e+06	1.43944e+06	563714	543035	560861	609728	502753	587841	572319
0.75_527.2533915	Sqmg(14:0)	Saccharolipids,SL	Glycoglycerolipid	SQMG	5.97536	Up	0.01081	0.0262188	1.44543	mPhoD7/WT	0.75	527.253	C23 H43 O11 S1	M-H	D	SQMG(14:0)	(14:0)	(14:0)	NA	NA	Saccharolipids,SL	Glycoglycerolipid	SQMG	NA	NA	NA	NA	NA	14	0	1.90858e+07	7.70666e+06	5.78909e+06	1.22377e+07	7.57057e+06	1.13724e+07	3.64402e+07	6.75329e+06	6.42656e+07	9.2093e+07	9.15426e+07	8.99076e+07	2.90393e+07	3.14943e+07	2.99733e+07	2.39941e+07	3.12944e+07	3.06921e+07	2.88829e+07
0.82_516.308639666667	Lpc(18:4)	Glycerophospholipids,GP	P-Choline	LPC	5.58871	Up	4.19847e-05	0.000750217	1.75058	mPhoD7/WT	0.82	516.308	C26 H47 O7 N1 P1	M+H	B	LPC(18:4)	(18:4)	(18:4)	NA	NA	Glycerophospholipids,GP	P-Choline	LPC	NA	NA	NA	NA	NA	18	4	7.74947e+07	4.16695e+07	2.44551e+07	7.34295e+07	5.93645e+07	4.60847e+07	3.65239e+08	2.13041e+08	2.98218e+08	3.30088e+08	2.87591e+08	3.08171e+08	1.84441e+08	1.77894e+08	1.80587e+08	1.80713e+08	1.83371e+08	1.8543e+08	1.98647e+08
0.71_551.253106	Sqmg(16:2)	Saccharolipids,SL	Glycoglycerolipid	SQMG	5.25177	Up	0.0146175	0.0311869	1.36907	mPhoD7/WT	0.71	551.253	C25 H43 O11 S1	M-H	D	SQMG(16:2)	(16:2)	(16:2)	NA	NA	Saccharolipids,SL	Glycoglycerolipid	SQMG	NA	NA	NA	NA	NA	16	2	5.30624e+06	2.01868e+06	1.55585e+06	3.08048e+06	2.38821e+06	4.16422e+06	1.11415e+07	1.72116e+06	1.39486e+07	2.14089e+07	2.24947e+07	2.65148e+07	7.53998e+06	8.4287e+06	8.03572e+06	8.0682e+06	8.04518e+06	8.14995e+06	7.89286e+06
1.15_496.340752333333	Lpc(16:0)(rep)	Glycerophospholipids,GP	P-Choline	LPC	5.12842	Up	6.65222e-05	0.000927631	1.6432	mPhoD7/WT	1.15	496.34	C24 H51 O7 N1 P1	M+H	B	LPC(16:0)	(16:0)	(16:0)	NA	NA	Glycerophospholipids,GP	P-Choline	LPC	NA	NA	NA	NA	NA	16	0	9.03208e+08	4.85924e+08	5.02196e+08	5.92325e+08	6.73534e+08	4.08553e+08	1.64506e+09	1.67048e+09	4.33135e+09	4.72959e+09	2.90879e+09	3.00136e+09	2.84361e+09	1.49818e+09	1.55197e+09	1.61297e+09	1.55316e+09	1.67722e+09	1.64699e+09
1.25_275.201640416667	Fa(18:4)	FattyAcyls,FA	Fatty Acid	FA	4.66139	Up	5.7123e-05	0.000864723	1.58724	mPhoD7/WT	1.25	275.202	O2 H27 C18	M-H	D	FA(18:4)	(18:4)	(18:4)	NA	NA	FattyAcyls,FA	Fatty Acid	FA	C16300	HMDB0006547	Lipid metabolism	alpha-Linolenic acid metabolism	map00592 alpha-Linolenic acid metabolism; map01110 Biosynthesis of secondary metabolites	18	4	6.8091e+07	2.88671e+07	4.13922e+07	4.62236e+07	3.6048e+07	3.71227e+07	1.28708e+08	9.57217e+07	2.23817e+08	2.88385e+08	2.30153e+08	2.34663e+08	1.28258e+08	1.20813e+08	1.17464e+08	1.23416e+08	1.2323e+08	1.20107e+08	1.22652e+08
2.32_877.513519583333	Dgdg(28:2)	Saccharolipids,SL	Glycoglycerolipid	DGDG	4.54317	Up	0.00506723	0.015556	1.53139	mPhoD7/WT	2.32	877.517	C44 H77 O17	M+HCOO	D	DGDG(28:2)	(28:2)	(28:2)	NA	NA	Saccharolipids,SL	Glycoglycerolipid	DGDG	NA	NA	NA	NA	NA	28	2	4.02528e+07	3.82721e+06	7.89902e+06	5.59752e+06	7.15757e+06	8.46265e+06	2.77779e+07	1.13046e+07	8.19641e+07	9.15703e+07	6.12643e+07	5.86641e+07	2.65148e+07	2.85253e+07	2.78342e+07	2.91905e+07	2.81989e+07	2.88097e+07	2.88376e+07
3_667.411563666667	Sqmg(24:0)	Saccharolipids,SL	Glycoglycerolipid	SQMG	4.37612	Up	0.00863347	0.0220793	1.37197	mPhoD7/WT	3	667.41	C33 H63 O11 S1	M-H	D	SQMG(24:0)	(24:0)	(24:0)	NA	NA	Saccharolipids,SL	Glycoglycerolipid	SQMG	NA	NA	NA	NA	NA	24	0	2.42392e+08	1.06917e+08	1.437e+08	1.41494e+08	2.02888e+08	1.1545e+08	2.31181e+08	1.766e+08	9.39205e+08	1.07486e+09	7.65837e+08	9.82069e+08	4.092e+08	4.20555e+08	4.24785e+08	4.19986e+08	4.13104e+08	4.28554e+08	4.5205e+08
0.9_562.315720833333	Lpc(18:3)	Glycerophospholipids,GP	P-Choline	LPC	4.21081	Up	2.89531e-05	0.000605257	1.60738	mPhoD7/WT	0.9	562.315	C27 H49 O9 N1 P1	M+HCOO	A	LPC(18:3)	(18:3)	(18:3)	NA	NA	Glycerophospholipids,GP	P-Choline	LPC	NA	NA	NA	NA	NA	18	3	1.04487e+07	4.04981e+06	4.2346e+06	6.45971e+06	7.89681e+06	6.98114e+06	2.71949e+07	1.86297e+07	3.17179e+07	2.97517e+07	2.91137e+07	3.23226e+07	1.70991e+07	1.78487e+07	2.10537e+07	1.7188e+07	1.74948e+07	1.69548e+07	1.72207e+07
5.62_895.561775333333	Sqdg(40:5)	Saccharolipids,SL	Glycoglycerolipid	SQDG	4.19398	Up	9.74118e-07	0.000106909	1.5958	mPhoD7/WT	5.62	895.561	C49 H83 O12 S1	M-H	C	SQDG(40:5)	(40:5)	(40:5)	NA	NA	Saccharolipids,SL	Glycoglycerolipid	SQDG	NA	NA	NA	NA	NA	40	5	416878	464794	474383	477418	763550	690213	1.5547e+06	1.96152e+06	2.58062e+06	2.56094e+06	2.2616e+06	2.86723e+06	1.23657e+06	1.2756e+06	1.18026e+06	1.16891e+06	1.29345e+06	1.15644e+06	1.19844e+06
1.61_759.429989166667	Mgdg(16:4/16:4)	Saccharolipids,SL	Glycoglycerolipid	MGDG	4.16358	Up	0.00252887	0.0103755	1.51839	mPhoD7/WT	1.61	759.433	C42 H63 O12	M+HCOO	B	MGDG(32:8)	(16:4/16:4)	(16:4)	(16:4)	NA	Saccharolipids,SL	Glycoglycerolipid	MGDG	NA	NA	NA	NA	NA	32	8	7.85202e+06	1.16819e+06	1.89313e+06	2.37304e+06	1.70145e+06	1.01842e+06	5.27101e+06	4.38004e+06	1.99751e+07	1.56766e+07	1.03285e+07	1.10121e+07	3.8213e+06	5.03099e+06	3.69653e+06	4.70996e+06	4.06639e+06	5.52687e+06	5.25543e+06
2.46_877.513791916667	Sqdg(39:7)	Saccharolipids,SL	Glycoglycerolipid	SQDG	4.14122	Up	0.0040987	0.0139483	1.42416	mPhoD7/WT	2.46	877.514	C48 H77 O12 S1	M-H	D	SQDG(39:7)	(39:7)	(39:7)	NA	NA	Saccharolipids,SL	Glycoglycerolipid	SQDG	NA	NA	NA	NA	NA	39	7	3.01412e+07	5.37981e+06	1.09624e+07	8.04016e+06	7.10591e+06	6.90411e+06	2.42823e+07	1.17503e+07	7.05468e+07	7.17769e+07	5.9107e+07	4.6349e+07	2.50306e+07	2.60769e+07	2.67112e+07	2.71803e+07	2.52279e+07	2.54476e+07	2.64232e+07
2.34_809.452792666667	Sqdg(34:6)	Saccharolipids,SL	Glycoglycerolipid	SQDG	3.88244	Up	0.000700384	0.0048946	1.43591	mPhoD7/WT	2.34	809.452	C43 H69 O12 S1	M-H	C	SQDG(34:6)	(34:6)	(34:6)	NA	NA	Saccharolipids,SL	Glycoglycerolipid	SQDG	NA	NA	NA	NA	NA	34	6	1.11894e+06	859271	871025	884973	777952	1.33373e+06	1.7768e+06	2.0956e+06	5.2067e+06	5.46183e+06	3.24527e+06	4.91018e+06	1.54147e+06	1.58961e+06	1.63667e+06	1.75921e+06	1.67438e+06	1.69844e+06	1.63337e+06
3.19_881.545227833333	Sqdg(39:5)	Saccharolipids,SL	Glycoglycerolipid	SQDG	3.82985	Up	0.0171031	0.0348887	1.41072	mPhoD7/WT	3.19	881.545	C48 H81 O12 S1	M-H	D	SQDG(39:5)	(39:5)	(39:5)	NA	NA	Saccharolipids,SL	Glycoglycerolipid	SQDG	NA	NA	NA	NA	NA	39	5	4.46214e+06	212806	1.31149e+06	1.01777e+06	324955	731938	3.01673e+06	974182	8.72475e+06	9.38528e+06	4.51696e+06	4.25493e+06	2.25234e+06	2.255e+06	2.37824e+06	2.37988e+06	2.28169e+06	2.43628e+06	2.30967e+06
6.89_825.575061166667	Mgdg(16:3/20:0)	Saccharolipids,SL	Glycoglycerolipid	MGDG	3.82549	Up	3.15175e-08	6.9181e-06	1.52717	mPhoD7/WT	6.89	825.573	C46 H81 O12	M+HCOO	A	MGDG(36:3)	(16:3/20:0)	(16:3)	(20:0)	NA	Saccharolipids,SL	Glycoglycerolipid	MGDG	NA	NA	NA	NA	NA	36	3	798577	587842	613697	604845	509720	522420	2.30722e+06	1.81712e+06	2.77015e+06	2.29766e+06	2.47189e+06	2.24967e+06	1.30327e+06	1.35671e+06	1.35084e+06	1.40859e+06	1.39356e+06	1.40771e+06	1.37799e+06
1.85_875.498212	Sqdg(39:8)	Saccharolipids,SL	Glycoglycerolipid	SQDG	3.80999	Up	0.0126448	0.0292161	1.23018	mPhoD7/WT	1.85	875.498	C48 H75 O12 S1	M-H	D	SQDG(39:8)	(39:8)	(39:8)	NA	NA	Saccharolipids,SL	Glycoglycerolipid	SQDG	NA	NA	NA	NA	NA	39	8	7.13877e+07	3.8124e+07	5.02222e+07	5.47533e+07	3.09216e+07	2.40732e+07	7.4321e+07	3.64145e+07	2.467e+08	1.99749e+08	2.51975e+08	2.17565e+08	1.05993e+08	1.07878e+08	8.32477e+07	1.05822e+08	1.0612e+08	8.56105e+07	1.05052e+08
9.17_650.644986666667	Cer(d18:0/24:1)	Sphingolipids,SP	Glycosphingolipids	Cer	3.78812	Up	0.0014594	0.00745365	1.47328	mPhoD7/WT	9.17	650.645	C42 H84 O3 N1	M+H	A	Cer(d42:1)	(d18:0/24:1)	(d18:0)	(24:1)	NA	Sphingolipids,SP	Glycosphingolipids	Cer	NA	NA	NA	NA	NA	42	1	3.83016e+08	2.31221e+08	1.77952e+08	1.48201e+08	7.30331e+07	7.94711e+07	6.70059e+08	6.27229e+08	9.89842e+08	7.47351e+08	6.317e+08	4.7383e+08	3.70059e+08	3.68855e+08	3.55488e+08	3.76909e+08	3.56706e+08	3.7137e+08	3.67785e+08
0.87_586.316417083333	Lpc(20:5)	Glycerophospholipids,GP	P-Choline	LPC	3.76816	Up	0.000986689	0.00585347	1.55909	mPhoD7/WT	0.87	586.315	C29 H49 O9 N1 P1	M+HCOO	A	LPC(20:5)	(20:5)	(20:5)	NA	NA	Glycerophospholipids,GP	P-Choline	LPC	NA	NA	NA	NA	NA	20	5	1.27887e+08	4.12014e+07	3.15921e+07	5.99844e+07	1.16939e+08	9.30926e+07	2.67401e+08	1.96307e+08	3.46241e+08	3.20777e+08	3.0566e+08	3.37274e+08	2.0053e+08	1.95038e+08	1.95167e+08	1.98275e+08	1.95135e+08	1.78972e+08	1.95082e+08
2.95_905.548609583333	Dgdg(14:0/16:2)	Saccharolipids,SL	Glycoglycerolipid	DGDG	3.76495	Up	0.00653632	0.0182767	1.46163	mPhoD7/WT	2.95	905.548	C46 H81 O17	M+HCOO	A	DGDG(30:2)	(14:0/16:2)	(14:0)	(16:2)	NA	Saccharolipids,SL	Glycoglycerolipid	DGDG	NA	NA	NA	NA	NA	30	2	9.97947e+06	2.44567e+06	756514	2.99916e+06	2.05552e+06	2.08197e+06	3.51448e+06	7.85512e+06	1.90265e+07	1.87225e+07	1.41079e+07	1.32709e+07	1.04531e+07	7.56532e+06	1.29967e+07	1.15766e+07	8.15777e+06	1.0794e+07	1.07893e+07
3.19_881.546702916667	Dgdg(28:0)	Saccharolipids,SL	Glycoglycerolipid	DGDG	3.6787	Up	0.019444	0.0373541	1.38753	mPhoD7/WT	3.19	881.548	C44 H81 O17	M+HCOO	D	DGDG(28:0)	(28:0)	(28:0)	NA	NA	Saccharolipids,SL	Glycoglycerolipid	DGDG	NA	NA	NA	NA	NA	28	0	4.66007e+06	209733	1.31349e+06	1.15463e+06	358322	730858	3.15076e+06	969178	8.72475e+06	9.38579e+06	4.51696e+06	4.25336e+06	2.17604e+06	2.32633e+06	2.37633e+06	2.31293e+06	2.27455e+06	2.42474e+06	2.32119e+06
1.21_583.316276666667	Sqmg(18:0)	Saccharolipids,SL	Glycoglycerolipid	SQMG	3.64418	Up	0.0242539	0.0451164	1.18224	mPhoD7/WT	1.21	583.316	C27 H51 O11 S1	M-H	D	SQMG(18:0)	(18:0)	(18:0)	NA	NA	Saccharolipids,SL	Glycoglycerolipid	SQMG	NA	NA	NA	NA	NA	18	0	1.22712e+07	3.27741e+06	3.69885e+06	5.06199e+06	3.08442e+06	4.7402e+06	1.16893e+07	2.85022e+06	2.20736e+07	3.53896e+07	2.6662e+07	1.84376e+07	6.88141e+06	1.00969e+07	9.64247e+06	9.74527e+06	1.02498e+07	8.5264e+06	9.30004e+06
0.85_536.299025833333	Lpc(16:2)	Glycerophospholipids,GP	P-Choline	LPC	3.39329	Up	0.00203667	0.00921749	1.49024	mPhoD7/WT	0.85	536.299	C25 H47 O9 N1 P1	M+HCOO	A	LPC(16:2)	(16:2)	(16:2)	NA	NA	Glycerophospholipids,GP	P-Choline	LPC	NA	NA	NA	NA	NA	16	2	1.46783e+07	5.3248e+06	4.44002e+06	1.18093e+07	1.95987e+07	1.49711e+07	3.83577e+07	2.76621e+07	3.85034e+07	4.26745e+07	4.12112e+07	5.19114e+07	2.83039e+07	2.9471e+07	2.44225e+07	2.7411e+07	2.8083e+07	2.60458e+07	2.72159e+07
1.34_871.46719975	Sqdg(39:10)	Saccharolipids,SL	Glycoglycerolipid	SQDG	3.27742	Up	0.0186414	0.0366977	1.18792	mPhoD7/WT	1.34	871.467	C48 H71 O12 S1	M-H	D	SQDG(39:10)	(39:10)	(39:10)	NA	NA	Saccharolipids,SL	Glycoglycerolipid	SQDG	NA	NA	NA	NA	NA	39	10	3.18319e+07	7.03652e+06	1.11017e+07	1.4894e+07	1.38755e+07	1.61664e+07	2.75615e+07	1.035e+07	6.40084e+07	7.22653e+07	6.63139e+07	7.05479e+07	2.97223e+07	3.29451e+07	3.13187e+07	3.04439e+07	3.13136e+07	3.03335e+07	3.12701e+07
0.81_555.27293475	Lpg(22:6)	Glycerophospholipids,GP	P-Glycerol	LPG	3.26621	Up	0.0133139	0.0299734	1.18286	mPhoD7/WT	0.81	555.273	C28 H44 O9 N0 P1	M-H	B	LPG(22:6)	(22:6)	(22:6)	NA	NA	Glycerophospholipids,GP	P-Glycerol	LPG	NA	NA	NA	NA	NA	22	6	1.61573e+07	6.79683e+06	7.09998e+06	1.10677e+07	9.6085e+06	1.37769e+07	2.84521e+07	7.15317e+06	3.63238e+07	4.70025e+07	4.5626e+07	4.61367e+07	1.6275e+07	2.0327e+07	1.941e+07	1.80827e+07	1.86146e+07	2.03901e+07	2.11967e+07
0.92_481.257547166667	Lpg(16:1)	Glycerophospholipids,GP	P-Glycerol	LPG	3.20325	Up	0.0132532	0.0299734	1.17674	mPhoD7/WT	0.92	481.257	C22 H42 O9 N0 P1	M-H	B	LPG(16:1)	(16:1)	(16:1)	NA	NA	Glycerophospholipids,GP	P-Glycerol	LPG	NA	NA	NA	NA	NA	16	1	1.49702e+08	4.60444e+07	4.67961e+07	7.85545e+07	4.86153e+07	8.41061e+07	2.15833e+08	4.8089e+07	2.47475e+08	3.23858e+08	2.99761e+08	3.18675e+08	1.71076e+08	1.72263e+08	1.6441e+08	1.28002e+08	1.37683e+08	1.14981e+08	1.2086e+08
2.96_905.544620416667	Sqdg(41:7)	Saccharolipids,SL	Glycoglycerolipid	SQDG	3.16198	Up	0.0280684	0.0505	1.19536	mPhoD7/WT	2.96	905.545	C50 H81 O12 S1	M-H	C	SQDG(41:7)	(41:7)	(41:7)	NA	NA	Saccharolipids,SL	Glycoglycerolipid	SQDG	NA	NA	NA	NA	NA	41	7	1.24125e+07	2.36987e+06	7.55995e+06	2.67163e+06	1.15767e+06	2.27224e+06	3.52822e+06	5.81235e+06	2.51981e+07	2.6799e+07	1.42719e+07	1.43295e+07	9.70404e+06	1.12899e+07	1.28208e+07	1.1589e+07	1.02847e+07	1.09594e+07	1.07557e+07
1.04_564.332083416667	Lpc(18:2)	Glycerophospholipids,GP	P-Choline	LPC	3.11406	Up	8.47297e-06	0.000371963	1.39716	mPhoD7/WT	1.04	564.331	C27 H51 O9 N1 P1	M+HCOO	A	LPC(18:2)	(18:2)	(18:2)	NA	NA	Glycerophospholipids,GP	P-Choline	LPC	NA	NA	NA	NA	NA	18	2	7.81318e+07	3.97629e+07	4.67122e+07	5.22985e+07	5.74769e+07	6.14159e+07	1.59473e+08	1.07862e+08	1.87542e+08	1.89247e+08	1.93492e+08	2.0808e+08	1.17521e+08	1.19986e+08	1.13569e+08	1.15782e+08	1.14018e+08	1.04035e+08	1.10831e+08
8.74_596.59781275	Cer(d16:0/22:0)	Sphingolipids,SP	Glycosphingolipids	Cer	3.08368	Up	4.57008e-05	0.00077164	1.39844	mPhoD7/WT	8.74	596.598	C38 H78 O3 N1	M+H	A	Cer(d38:0)	(d16:0/22:0)	(d16:0)	(22:0)	NA	Sphingolipids,SP	Glycosphingolipids	Cer	NA	NA	NA	NA	NA	38	0	1.02119e+07	7.782e+06	6.16856e+06	5.65246e+06	9.47659e+06	1.25986e+07	2.82248e+07	2.3941e+07	3.68717e+07	2.4276e+07	2.3627e+07	2.30717e+07	1.61553e+07	1.49803e+07	1.51959e+07	1.65043e+07	1.55988e+07	1.58611e+07	1.67806e+07
1.58_568.363377916667	Lpc(18:0)	Glycerophospholipids,GP	P-Choline	LPC	3.0781	Up	0.00562587	0.0165756	1.1946	mPhoD7/WT	1.58	568.362	C27 H55 O9 N1 P1	M+HCOO	A	LPC(18:0)	(18:0)	(18:0)	NA	NA	Glycerophospholipids,GP	P-Choline	LPC	NA	NA	NA	NA	NA	18	0	1.49354e+06	3.01714e+06	3.43189e+06	4.60028e+06	1.98503e+06	6.51685e+06	5.02085e+06	4.57608e+06	1.35705e+07	1.87268e+07	1.18986e+07	1.0985e+07	5.56325e+06	5.31716e+06	5.7938e+06	5.74249e+06	5.5615e+06	5.65706e+06	5.77988e+06
1.37_921.481819166667	Sqdg(43:13)	Saccharolipids,SL	Glycoglycerolipid	SQDG	3.00989	Up	0.0181007	0.0361192	1.15144	mPhoD7/WT	1.37	921.483	C52 H73 O12 S1	M-H	D	SQDG(43:13)	(43:13)	(43:13)	NA	NA	Saccharolipids,SL	Glycoglycerolipid	SQDG	NA	NA	NA	NA	NA	43	13	9.41715e+07	2.32656e+07	3.77578e+07	4.01473e+07	4.56035e+07	6.01136e+07	6.81576e+07	3.97918e+07	2.32423e+08	1.63446e+08	1.99545e+08	2.02792e+08	9.21273e+07	1.037e+08	1.0014e+08	9.28485e+07	9.75361e+07	9.40443e+07	9.77327e+07
0.93_555.285725583333	Sqmg(16:0)	Saccharolipids,SL	Glycoglycerolipid	SQMG	3.00627	Up	0.0307884	0.0544338	1.07864	mPhoD7/WT	0.93	555.284	C25 H47 O11 S1	M-H	D	SQMG(16:0)	(16:0)	(16:0)	NA	NA	Saccharolipids,SL	Glycoglycerolipid	SQMG	NA	NA	NA	NA	NA	16	0	5.22065e+08	1.45352e+08	1.45258e+08	2.13235e+08	1.37611e+08	2.00732e+08	5.79208e+08	1.06484e+08	7.53525e+08	9.16205e+08	8.60244e+08	8.85648e+08	4.47469e+08	4.52668e+08	4.54326e+08	4.53249e+08	4.74948e+08	4.57585e+08	4.36391e+08
3_693.427726833333	Sqmg(26:1)	Saccharolipids,SL	Glycoglycerolipid	SQMG	2.99904	Up	0.0332014	0.0571585	1.09993	mPhoD7/WT	3	693.425	C35 H65 O11 S1	M-H	B	SQMG(26:1)	(26:1)	(26:1)	NA	NA	Saccharolipids,SL	Glycoglycerolipid	SQMG	NA	NA	NA	NA	NA	26	1	1.4631e+06	549444	2.91708e+06	707227	1.08423e+06	753419	1.23959e+06	898347	4.7773e+06	5.97121e+06	4.12239e+06	5.40748e+06	2.36658e+06	2.24137e+06	2.55105e+06	2.36229e+06	2.13672e+06	2.05959e+06	2.16385e+06
1.68_303.232954333333	Fa(20:4)	FattyAcyls,FA	Fatty Acid	FA	2.99143	Up	0.00107026	0.00610185	1.26623	mPhoD7/WT	1.68	303.233	O2 H31 C20	M-H	D	FA(20:4)	(20:4)	(20:4)	NA	NA	FattyAcyls,FA	Fatty Acid	FA	C00219	HMDB0001043	Lipid metabolism	Arachidonic acid metabolism	map00590 Arachidonic acid metabolism; map00591 Linoleic acid metabolism; map01040 Biosynthesis of unsaturated fatty acids; map01100 Metabolic pathways; map04216 Ferroptosis; map04217 Necroptosis; map04270 Vascular smooth muscle contraction; map04611 Platelet activation; map04664 Fc epsilon RI signaling pathway; map04666 Fc gamma R-mediated phagocytosis; map04723 Retrograde endocannabinoid signali…	20	4	1.21564e+08	6.19547e+07	9.33671e+07	9.86828e+07	6.5303e+07	7.15627e+07	1.48482e+08	1.21913e+08	3.31128e+08	3.41679e+08	2.92489e+08	2.97221e+08	1.63769e+08	1.65204e+08	1.66537e+08	1.62669e+08	1.67408e+08	1.61774e+08	1.56454e+08
2.5_835.469706	Sqdg(18:3/18:4)	Saccharolipids,SL	Glycoglycerolipid	SQDG	2.92268	Up	0.00440507	0.0142682	1.25686	mPhoD7/WT	2.5	835.467	C45 H71 O12 S1	M-H	C	SQDG(36:7)	(18:3/18:4)	(18:3)	(18:4)	NA	Saccharolipids,SL	Glycoglycerolipid	SQDG	NA	NA	NA	NA	NA	36	7	9.23461e+06	2.9082e+06	4.47465e+06	2.2869e+06	4.99856e+06	6.79556e+06	8.08976e+06	6.24658e+06	1.91664e+07	1.78423e+07	1.84437e+07	1.99329e+07	6.70995e+06	7.54199e+06	7.57158e+06	9.11236e+06	8.45576e+06	8.39285e+06	7.56658e+06
1.01_452.277232	Lpe(16:1)	Glycerophospholipids,GP	P-Ethanol Amine	LPE	2.83427	Up	0.013591	0.0301336	1.15012	mPhoD7/WT	1.01	452.277	C21 H43 O7 N1 P1	M+H	B	LPE(16:1)	(16:1)	(16:1)	NA	NA	Glycerophospholipids,GP	P-Ethanol Amine	LPE	NA	NA	NA	NA	NA	16	1	5.42537e+07	2.38798e+07	3.21568e+07	3.31696e+07	5.75035e+07	3.65908e+07	4.80505e+07	4.77396e+07	1.5329e+08	2.12796e+08	7.66042e+07	1.34814e+08	6.03053e+07	5.69187e+07	5.58575e+07	5.58271e+07	4.74175e+07	6.15911e+07	5.84505e+07
0.9_518.32547575	Lpc(18:3)(rep)	Glycerophospholipids,GP	P-Choline	LPC	2.81273	Up	2.39514e-05	0.000565927	1.35045	mPhoD7/WT	0.9	518.324	C26 H49 O7 N1 P1	M+H	B	LPC(18:3)	(18:3)	(18:3)	NA	NA	Glycerophospholipids,GP	P-Choline	LPC	NA	NA	NA	NA	NA	18	3	3.8915e+08	1.87088e+08	2.01759e+08	2.46426e+08	2.90493e+08	2.55366e+08	7.50007e+08	5.17275e+08	7.95513e+08	8.15667e+08	7.34558e+08	8.03755e+08	5.12722e+08	5.09838e+08	5.03676e+08	5.17836e+08	5.13506e+08	5.28676e+08	5.24037e+08
1.64_899.499782166667	Dgdg(30:5)	Saccharolipids,SL	Glycoglycerolipid	DGDG	2.80841	Up	0.0047175	0.0150071	1.30281	mPhoD7/WT	1.64	899.501	C46 H75 O17	M+HCOO	D	DGDG(30:5)	(30:5)	(30:5)	NA	NA	Saccharolipids,SL	Glycoglycerolipid	DGDG	NA	NA	NA	NA	NA	30	5	5.12832e+07	1.01888e+07	9.3704e+06	1.84962e+07	1.84535e+07	2.54519e+07	5.31948e+07	2.83383e+07	8.05697e+07	8.26668e+07	6.56792e+07	6.37554e+07	2.43047e+07	2.4879e+07	2.50218e+07	2.10396e+07	2.44699e+07	2.22842e+07	2.36784e+07
7.15_923.593283583333	Sqdg(42:5)	Saccharolipids,SL	Glycoglycerolipid	SQDG	2.70489	Up	2.16919e-05	0.000560161	1.30448	mPhoD7/WT	7.15	923.592	C51 H87 O12 S1	M-H	C	SQDG(42:5)	(42:5)	(42:5)	NA	NA	Saccharolipids,SL	Glycoglycerolipid	SQDG	NA	NA	NA	NA	NA	42	5	628155	907749	794188	741729	1.23749e+06	1.07507e+06	2.36657e+06	3.52704e+06	2.23001e+06	2.09372e+06	2.03777e+06	2.30905e+06	1.523e+06	1.57746e+06	1.55866e+06	1.52207e+06	1.61084e+06	1.60428e+06	1.5581e+06
0.87_542.325106833333	Lpc(20:5)(rep)	Glycerophospholipids,GP	P-Choline	LPC	2.65829	Up	0.00153502	0.0077004	1.32197	mPhoD7/WT	0.87	542.324	C28 H49 O7 N1 P1	M+H	B	LPC(20:5)	(20:5)	(20:5)	NA	NA	Glycerophospholipids,GP	P-Choline	LPC	NA	NA	NA	NA	NA	20	5	4.91097e+09	1.90783e+09	1.55994e+09	2.49616e+09	4.23343e+09	3.46373e+09	8.37512e+09	5.8861e+09	9.02981e+09	9.30015e+09	8.08743e+09	8.69133e+09	5.91146e+09	5.90846e+09	5.7789e+09	5.87891e+09	5.84834e+09	5.91545e+09	6.04016e+09
7.54_538.519450916667	Cer(d18:1/16:0)	Sphingolipids,SP	Glycosphingolipids	Cer	2.65091	Up	2.44934e-05	0.000565927	1.27957	mPhoD7/WT	7.54	538.519	C34 H68 O3 N1	M+H	B	Cer(d34:1)	(d18:1/16:0)	(d18:1)	(16:0)	NA	Sphingolipids,SP	Glycosphingolipids	Cer	NA	NA	NA	NA	NA	34	1	1.958e+06	2.09068e+06	2.54781e+06	2.2672e+06	3.33177e+06	3.41058e+06	5.75703e+06	5.65043e+06	8.3478e+06	5.20143e+06	7.83242e+06	8.58103e+06	3.50864e+06	3.40445e+06	3.47689e+06	3.71245e+06	4.08971e+06	3.91937e+06	4.17645e+06
1.15_590.347473333333	Lpc(20:3)	Glycerophospholipids,GP	P-Choline	LPC	2.63638	Up	6.75939e-05	0.000927631	1.265	mPhoD7/WT	1.15	590.346	C29 H53 O9 N1 P1	M+HCOO	A	LPC(20:3)	(20:3)	(20:3)	NA	NA	Glycerophospholipids,GP	P-Choline	LPC	C04230	HMDB0010393	Lipid metabolism	Glycerophospholipid metabolism	map00564 Glycerophospholipid metabolism; map05231 Choline metabolism in cancer	20	3	2.22002e+07	1.02053e+07	1.52351e+07	1.32773e+07	1.04298e+07	1.38187e+07	4.11073e+07	2.44337e+07	3.73049e+07	4.11284e+07	4.06969e+07	3.98593e+07	2.50516e+07	2.46578e+07	2.55685e+07	2.30725e+07	2.71383e+07	2.35033e+07	2.44337e+07
5.59_728.520104916667	Pc(30:0)	Glycerophospholipids,GP	P-Choline	PC	2.58063	Up	0.00098316	0.00585347	1.21349	mPhoD7/WT	5.59	728.52	C38 H76 O8 N1 P1 Na1	M+Na	C	PC(30:0)	(30:0)	(30:0)	NA	NA	Glycerophospholipids,GP	P-Choline	PC	NA	NA	NA	NA	NA	30	0	7.4474e+06	6.45747e+06	5.74998e+06	6.80264e+06	2.99094e+06	3.11261e+06	1.437e+07	1.47898e+07	1.60731e+07	1.56297e+07	1.30881e+07	1.00771e+07	8.54614e+06	9.10257e+06	9.23157e+06	9.56123e+06	9.29736e+06	8.626e+06	8.38249e+06
4.82_745.51341175	Mgdg(14:0/16:1)	Saccharolipids,SL	Glycoglycerolipid	MGDG	2.56624	Up	0.000955159	0.00582382	1.24985	mPhoD7/WT	4.82	745.511	C40 H73 O12	M+HCOO	A	MGDG(30:1)	(14:0/16:1)	(14:0)	(16:1)	NA	Saccharolipids,SL	Glycoglycerolipid	MGDG	NA	NA	NA	NA	NA	30	1	1.53282e+06	1.38928e+06	1.42038e+06	1.23948e+06	989971	580777	2.71245e+06	3.06428e+06	3.16095e+06	3.28593e+06	3.13722e+06	2.9947e+06	2.0628e+06	1.97584e+06	1.99612e+06	2.14528e+06	2.00304e+06	2.01504e+06	1.95964e+06
6.19_797.540488	Mgdg(16:0/18:3)	Saccharolipids,SL	Glycoglycerolipid	MGDG	2.52528	Up	4.76368e-05	0.000774539	1.26188	mPhoD7/WT	6.19	797.542	C44 H77 O12	M+HCOO	A	MGDG(34:3)	(16:0/18:3)	(16:0)	(18:3)	NA	Saccharolipids,SL	Glycoglycerolipid	MGDG	NA	NA	NA	NA	NA	34	3	9.3026e+06	4.89826e+06	6.40355e+06	9.36445e+06	8.60763e+06	7.50922e+06	1.62803e+07	1.51401e+07	2.39689e+07	2.12023e+07	1.5965e+07	2.38225e+07	1.2504e+07	1.26181e+07	1.31873e+07	1.31777e+07	1.34421e+07	1.29779e+07	1.32315e+07
8.04_558.509337083333	Dg(16:0/14:0)	Glycerolipids,GL	Neutral glycerolipid	DG	2.52312	Up	0.00278845	0.0110282	1.1468	mPhoD7/WT	8.04	558.509	C33 H68 O5 N1	M+NH4	B	DG(30:0)	(16:0/14:0)	(16:0)	(14:0)	NA	Glycerolipids,GL	Neutral glycerolipid	DG	NA	NA	NA	NA	NA	30	0	1.63916e+07	7.71211e+06	8.92047e+06	8.02212e+06	9.03648e+06	8.92982e+06	1.56355e+07	1.13122e+07	3.27667e+07	2.98947e+07	2.8093e+07	3.11937e+07	1.44867e+07	1.40193e+07	1.42272e+07	1.54783e+07	1.47063e+07	1.31822e+07	1.40972e+07
0.85_492.309405333333	Lpc(16:2)(rep)	Glycerophospholipids,GP	P-Choline	LPC	2.45647	Up	0.00287837	0.0112822	1.24276	mPhoD7/WT	0.85	492.308	C24 H47 O7 N1 P1	M+H	B	LPC(16:2)	(16:2)	(16:2)	NA	NA	Glycerophospholipids,GP	P-Choline	LPC	NA	NA	NA	NA	NA	16	2	6.50812e+08	2.97411e+08	2.17934e+08	5.49898e+08	7.37886e+08	5.37212e+08	1.32797e+09	8.28162e+08	1.25074e+09	1.43086e+09	1.12361e+09	1.38633e+09	8.89257e+08	8.5837e+08	8.70404e+08	8.69043e+08	8.84335e+08	8.97489e+08	9.34023e+08
0.97_588.331555083333	Lpc(20:4)	Glycerophospholipids,GP	P-Choline	LPC	2.44232	Up	2.80927e-05	0.000605257	1.23178	mPhoD7/WT	0.97	588.331	C29 H51 O9 N1 P1	M+HCOO	A	LPC(20:4)	(20:4)	(20:4)	NA	NA	Glycerophospholipids,GP	P-Choline	LPC	C04230	HMDB0010396	Lipid metabolism	Glycerophospholipid metabolism	map00564 Glycerophospholipid metabolism; map05231 Choline metabolism in cancer	20	4	2.17588e+07	1.13905e+07	1.24881e+07	1.39996e+07	1.38064e+07	1.65934e+07	3.72301e+07	2.48754e+07	3.87245e+07	4.14798e+07	3.70492e+07	4.05401e+07	2.46107e+07	2.67537e+07	2.6127e+07	2.49154e+07	2.74191e+07	2.39545e+07	2.24633e+07
1.04_520.340776333333	Lpc(18:2)(rep)	Glycerophospholipids,GP	P-Choline	LPC	2.43321	Up	1.06488e-05	0.000424983	1.24077	mPhoD7/WT	1.04	520.34	C26 H51 O7 N1 P1	M+H	B	LPC(18:2)	(18:2)	(18:2)	NA	NA	Glycerophospholipids,GP	P-Choline	LPC	NA	NA	NA	NA	NA	18	2	1.91427e+09	1.05789e+09	1.30236e+09	1.35852e+09	1.49772e+09	1.29296e+09	3.04388e+09	2.44101e+09	3.79962e+09	3.81344e+09	3.43763e+09	3.9611e+09	2.3553e+09	2.33433e+09	2.3486e+09	2.43476e+09	2.32458e+09	2.39819e+09	2.33948e+09
1.14_546.356708916667	Lpc(20:3)(rep)	Glycerophospholipids,GP	P-Choline	LPC	2.38758	Up	7.18438e-05	0.000927631	1.18699	mPhoD7/WT	1.14	546.355	C28 H53 O7 N1 P1	M+H	B	LPC(20:3)	(20:3)	(20:3)	NA	NA	Glycerophospholipids,GP	P-Choline	LPC	C04230	HMDB0010393	Lipid metabolism	Glycerophospholipid metabolism	map00564 Glycerophospholipid metabolism; map05231 Choline metabolism in cancer	20	3	5.48222e+08	3.02614e+08	3.75447e+08	3.21622e+08	2.75567e+08	3.01851e+08	8.1886e+08	5.49183e+08	9.65415e+08	9.46875e+08	8.38024e+08	9.56029e+08	5.4993e+08	5.27407e+08	5.27709e+08	5.28552e+08	5.21114e+08	5.36452e+08	5.27398e+08
9.49_652.660692416667	Cer(d18:0/24:0)	Sphingolipids,SP	Glycosphingolipids	Cer	2.37135	Up	0.00754045	0.0203083	1.09191	mPhoD7/WT	9.49	652.66	C42 H86 O3 N1	M+H	A	Cer(d42:0)	(d18:0/24:0)	(d18:0)	(24:0)	NA	Sphingolipids,SP	Glycosphingolipids	Cer	NA	NA	NA	NA	NA	42	0	2.1161e+08	2.25915e+08	1.473e+08	1.39431e+08	5.11394e+07	8.21189e+07	2.5949e+08	3.75554e+08	4.4878e+08	4.33935e+08	2.68364e+08	2.47343e+08	2.14871e+08	2.13733e+08	2.16766e+08	2.07403e+08	2.14407e+08	2.22793e+08	2.06783e+08
0.9_500.277909166667	Lpe(20:5)	Glycerophospholipids,GP	P-Ethanol Amine	LPE	2.35881	Up	0.00215288	0.00945113	1.17811	mPhoD7/WT	0.9	500.277	C25 H43 O7 N1 P1	M+H	B	LPE(20:5)	(20:5)	(20:5)	NA	NA	Glycerophospholipids,GP	P-Ethanol Amine	LPE	NA	NA	NA	NA	NA	20	5	1.98655e+08	7.95611e+07	1.25235e+08	1.20983e+08	2.34687e+08	1.6446e+08	2.31428e+08	2.19397e+08	4.81827e+08	4.41242e+08	3.84231e+08	4.20423e+08	2.33527e+08	2.29233e+08	2.23404e+08	2.27255e+08	2.23958e+08	2.31621e+08	2.3501e+08
7.23_1179.73586975	Gm3(d36:1)	Sphingolipids,SP	Glycosphingolipids	GM3	2.3115	Up	0.00560157	0.0165756	1.2362	mPhoD7/WT	7.23	1179.74	C59 H107 O21 N2	M-H	D	GM3(d36:1)	(d36:1)	(d36:1)	NA	NA	Sphingolipids,SP	Glycosphingolipids	GM3	NA	NA	NA	NA	NA	36	1	384672	215981	397776	316065	1.02472e+06	525361	1.22194e+06	1.00174e+06	1.10579e+06	1.25017e+06	1.20652e+06	835301	782805	776858	797368	817888	790853	803751	838423
0.94_468.308676666667	Lpc(14:0)	Glycerophospholipids,GP	P-Choline	LPC	2.28935	Up	0.00114991	0.00635029	1.16598	mPhoD7/WT	0.94	468.308	C22 H47 O7 N1 P1	M+H	B	LPC(14:0)	(14:0)	(14:0)	NA	NA	Glycerophospholipids,GP	P-Choline	LPC	NA	NA	NA	NA	NA	14	0	1.73221e+08	6.66295e+07	7.24959e+07	1.11261e+08	1.16772e+08	7.43591e+07	2.46756e+08	1.55892e+08	3.0921e+08	2.81676e+08	2.15032e+08	1.98788e+08	1.46525e+08	1.58705e+08	1.56715e+08	1.62313e+08	1.63665e+08	1.67613e+08	1.60189e+08
0.96_612.33343775	Lpc(22:6)	Glycerophospholipids,GP	P-Choline	LPC	2.28774	Up	0.000702414	0.0048946	1.18231	mPhoD7/WT	0.96	612.331	C31 H51 O9 N1 P1	M+HCOO	A	LPC(22:6)	(22:6)	(22:6)	NA	NA	Glycerophospholipids,GP	P-Choline	LPC	NA	NA	NA	NA	NA	22	6	9.20062e+07	4.92579e+07	4.07023e+07	8.47365e+07	8.0633e+07	8.3605e+07	1.61335e+08	1.16015e+08	1.73719e+08	1.80058e+08	1.55396e+08	1.99359e+08	1.1364e+08	1.20008e+08	1.17349e+08	1.15585e+08	1.26199e+08	1.11446e+08	1.03993e+08
1.35_537.327933416667	Mgmg(16:0)	Saccharolipids,SL	Glycoglycerolipid	MGMG	2.21893	Up	0.000731512	0.00501772	1.14356	mPhoD7/WT	1.35	537.328	C26 H49 O11	M+HCOO	B	MGMG(16:0)	(16:0)	(16:0)	NA	NA	Saccharolipids,SL	Glycoglycerolipid	MGMG	NA	NA	NA	NA	NA	16	0	2.44593e+08	1.17403e+08	1.52933e+08	1.20801e+08	2.18024e+08	1.52845e+08	2.63448e+08	2.423e+08	4.49674e+08	4.23881e+08	4.30868e+08	4.23402e+08	2.83858e+08	2.96946e+08	2.72726e+08	2.65318e+08	3.02848e+08	2.7068e+08	2.99364e+08
10.05_856.73891575	Tg(19:1/16:2/16:2)	Glycerolipids,GL	Neutral glycerolipid	TG	2.21405	Up	2.161e-05	0.000560161	1.13343	mPhoD7/WT	10.05	856.739	C54 H98 O6 N1	M+NH4	A	TG(51:5)	(19:1/16:2/16:2)	(19:1)	(16:2)	(16:2)	Glycerolipids,GL	Neutral glycerolipid	TG	NA	NA	NA	NA	NA	51	5	1.81473e+07	1.85202e+07	1.91524e+07	2.08286e+07	1.218e+07	1.47176e+07	3.12694e+07	3.63033e+07	3.25602e+07	4.67575e+07	4.1161e+07	4.12047e+07	3.38054e+07	3.33182e+07	3.21152e+07	3.25924e+07	3.19274e+07	3.33692e+07	3.12694e+07
1.36_491.322721583333	Mgmg(16:0)(rep)	Saccharolipids,SL	Glycoglycerolipid	MGMG	2.21178	Up	0.0017574	0.00825133	1.11893	mPhoD7/WT	1.36	491.323	C25 H47 O9	M-H	B	MGMG(16:0)	(16:0)	(16:0)	NA	NA	Saccharolipids,SL	Glycoglycerolipid	MGMG	NA	NA	NA	NA	NA	16	0	4.58114e+06	1.90531e+06	3.20994e+06	3.57184e+06	4.462e+06	3.38148e+06	5.12732e+06	5.09332e+06	8.37729e+06	1.19863e+07	7.87735e+06	8.23281e+06	5.37529e+06	5.69514e+06	5.87314e+06	6.45845e+06	6.20881e+06	6.07914e+06	6.57603e+06
1.04_509.297139166667	Mgmg(14:0)	Saccharolipids,SL	Glycoglycerolipid	MGMG	2.16094	Up	0.000940733	0.00582382	1.09592	mPhoD7/WT	1.04	509.297	C24 H45 O11	M+HCOO	B	MGMG(14:0)	(14:0)	(14:0)	NA	NA	Saccharolipids,SL	Glycoglycerolipid	MGMG	NA	NA	NA	NA	NA	14	0	1.91533e+07	9.88697e+06	8.09805e+06	9.88986e+06	9.1465e+06	1.02645e+07	1.78971e+07	1.75109e+07	3.29181e+07	3.24145e+07	2.17571e+07	2.1073e+07	1.92074e+07	1.96879e+07	1.79685e+07	1.8594e+07	1.80969e+07	1.26408e+07	1.88246e+07
3.55_732.461240416667	Pe(16:2/20:5)	Glycerophospholipids,GP	P-Ethanol Amine	PE	2.14704	Up	0.0055494	0.0165756	1.0418	mPhoD7/WT	3.55	732.461	C41 H67 O8 N1 P1	M-H	A	PE(36:7)	(16:2/20:5)	(16:2)	(20:5)	NA	Glycerophospholipids,GP	P-Ethanol Amine	PE	NA	NA	NA	NA	NA	36	7	899562	781210	706253	807016	1.44779e+06	988837	1.11966e+06	1.2016e+06	2.27917e+06	2.43674e+06	3.12674e+06	1.92538e+06	995313	1.05635e+06	1.1735e+06	1.06506e+06	1.08512e+06	1.00338e+06	1.04355e+06
9.13_624.62916925	Cer(d16:0/24:0)	Sphingolipids,SP	Glycosphingolipids	Cer	2.14066	Up	0.000372152	0.00308254	1.08919	mPhoD7/WT	9.13	624.629	C40 H82 O3 N1	M+H	A	Cer(d40:0)	(d16:0/24:0)	(d16:0)	(24:0)	NA	Sphingolipids,SP	Glycosphingolipids	Cer	NA	NA	NA	NA	NA	40	0	1.94689e+08	1.50399e+08	1.22494e+08	1.1201e+08	9.28468e+07	9.70895e+07	2.44215e+08	2.82658e+08	3.77227e+08	2.96486e+08	2.35019e+08	2.11691e+08	1.77114e+08	1.7283e+08	1.70206e+08	1.8243e+08	1.67665e+08	1.77982e+08	1.78851e+08
7.88_925.608619416667	Sqdg(42:4)	Saccharolipids,SL	Glycoglycerolipid	SQDG	2.08707	Up	6.82274e-07	9.98394e-05	1.13224	mPhoD7/WT	7.88	925.608	C51 H89 O12 S1	M-H	C	SQDG(42:4)	(42:4)	(42:4)	NA	NA	Saccharolipids,SL	Glycoglycerolipid	SQDG	NA	NA	NA	NA	NA	42	4	849284	847392	991933	854825	1.06378e+06	1.07843e+06	2.05895e+06	2.33022e+06	2.09709e+06	1.69266e+06	1.78425e+06	1.90317e+06	1.32904e+06	1.42267e+06	1.4855e+06	1.51431e+06	1.40962e+06	1.38626e+06	1.18614e+06
1.09_489.3073795	Mgmg(16:1)(rep)	Saccharolipids,SL	Glycoglycerolipid	MGMG	2.06601	Up	0.00813515	0.021514	1.14564	mPhoD7/WT	1.09	489.307	C25 H45 O9	M-H	B	MGMG(16:1)	(16:1)	(16:1)	NA	NA	Saccharolipids,SL	Glycoglycerolipid	MGMG	NA	NA	NA	NA	NA	16	1	2.98897e+07	7.23117e+06	1.35061e+07	1.25439e+07	1.95018e+07	1.15732e+07	2.96231e+07	3.34594e+07	3.53275e+07	3.67038e+07	2.92394e+07	3.03602e+07	2.565e+07	2.60161e+07	2.64402e+07	2.54559e+07	2.64165e+07	2.48535e+07	2.58748e+07
8.85_830.663594	Pe(42:1)	Glycerophospholipids,GP	P-Ethanol Amine	PE	2.03759	Up	1.88923e-05	0.000560161	1.09053	mPhoD7/WT	8.85	830.663	C47 H93 O8 N1 P1	M+H	C	PE(42:1)	(42:1)	(42:1)	NA	NA	Glycerophospholipids,GP	P-Ethanol Amine	PE	NA	NA	NA	NA	NA	42	1	3.41848e+08	2.31198e+08	2.52545e+08	2.37509e+08	2.40722e+08	2.64701e+08	4.83499e+08	4.33102e+08	7.16017e+08	5.51574e+08	5.2351e+08	4.88311e+08	3.24011e+08	3.09889e+08	3.44595e+08	3.2289e+08	3.26638e+08	3.44913e+08	3.15118e+08
8.05_762.600713916667	Pc(34:0)	Glycerophospholipids,GP	P-Choline	PC	2.03669	Up	0.000307629	0.0028094	1.07838	mPhoD7/WT	8.05	762.601	C42 H85 O8 N1 P1	M+H	C	PC(34:0)	(34:0)	(34:0)	NA	NA	Glycerophospholipids,GP	P-Choline	PC	NA	NA	NA	NA	NA	34	0	9.16944e+06	1.03769e+07	7.88304e+06	9.95439e+06	1.17865e+07	9.17234e+06	1.5155e+07	2.555e+07	2.32368e+07	2.28346e+07	1.76966e+07	1.43527e+07	1.99867e+07	2.04211e+07	1.83833e+07	2.02004e+07	2.04598e+07	1.93023e+07	1.95594e+07
5.59_706.53801175	Pc(30:0)(rep)	Glycerophospholipids,GP	P-Choline	PC	2.02291	Up	0.000222676	0.00217233	1.01763	mPhoD7/WT	5.59	706.538	C38 H77 O8 N1 P1	M+H	C	PC(30:0)	(30:0)	(30:0)	NA	NA	Glycerophospholipids,GP	P-Choline	PC	NA	NA	NA	NA	NA	30	0	3.27797e+08	3.59938e+08	3.3619e+08	3.11253e+08	2.30177e+08	2.57229e+08	7.07741e+08	8.43116e+08	6.4569e+08	5.193e+08	5.21895e+08	4.49187e+08	4.06411e+08	3.83529e+08	3.92605e+08	3.96736e+08	3.89368e+08	3.83811e+08	3.97651e+08
0.97_538.31504325	Lpc(16:1)	Glycerophospholipids,GP	P-Choline	LPC	1.91774	Up	0.00304861	0.0114886	1.0177	mPhoD7/WT	0.97	538.315	C25 H49 O9 N1 P1	M+HCOO	A	LPC(16:1)	(16:1)	(16:1)	NA	NA	Glycerophospholipids,GP	P-Choline	LPC	NA	NA	NA	NA	NA	16	1	1.36707e+08	6.22897e+07	6.4254e+07	9.18162e+07	1.23139e+08	1.17412e+08	1.98341e+08	1.19545e+08	1.93987e+08	2.05646e+08	1.91922e+08	2.32802e+08	1.45903e+08	1.51466e+08	1.44872e+08	1.4176e+08	1.53632e+08	1.34647e+08	1.28961e+08
0.71_691.319100166667	Dgmg(16:4)	Saccharolipids,SL	Glycoglycerolipid	DGMG	1.88937	Up	0.0349973	0.0592695	1.02766	mPhoD7/WT	0.71	691.318	C32 H51 O16	M+HCOO	B	DGMG(16:4)	(16:4)	(16:4)	NA	NA	Saccharolipids,SL	Glycoglycerolipid	DGMG	NA	NA	NA	NA	NA	16	4	1.56619e+07	5.12261e+06	5.86963e+06	5.57432e+06	1.88785e+07	2.20221e+07	3.37824e+07	2.66279e+07	1.95317e+07	2.2842e+07	1.60901e+07	1.9294e+07	1.82276e+07	1.99084e+07	1.54446e+07	1.55558e+07	1.64781e+07	1.5409e+07	1.85285e+07
4.14_878.56935225	Pc(44:12)	Glycerophospholipids,GP	P-Choline	PC	1.88675	Up	4.27231e-05	0.000750217	1.0229	mPhoD7/WT	4.14	878.569	C52 H81 O8 N1 P1	M+H	C	PC(44:12)	(44:12)	(44:12)	NA	NA	Glycerophospholipids,GP	P-Choline	PC	NA	NA	NA	NA	NA	44	12	4.49869e+07	3.28861e+07	3.84227e+07	5.28565e+07	4.31793e+07	4.68643e+07	8.8705e+07	7.42835e+07	6.80296e+07	7.19332e+07	8.3239e+07	1.02848e+08	5.65678e+07	5.88189e+07	5.6869e+07	5.90165e+07	5.71019e+07	5.8443e+07	5.77279e+07
5.15_819.53329525	Sqdg(34:1)	Saccharolipids,SL	Glycoglycerolipid	SQDG	0.531086	Down	0.00609823	0.0174975	1.01408	mPhoD7/WT	5.15	819.53	C43 H79 O12 S1	M-H	C	SQDG(34:1)	(34:1)	(34:1)	NA	NA	Saccharolipids,SL	Glycoglycerolipid	SQDG	NA	NA	NA	NA	NA	34	1	2.83832e+07	2.95239e+07	2.5231e+07	2.67234e+07	2.61428e+07	2.55308e+07	2.00306e+07	2.14625e+07	9.47433e+06	8.49402e+06	1.28611e+07	1.34665e+07	1.95672e+07	1.97617e+07	2.00917e+07	2.0578e+07	2.03363e+07	2.05809e+07	2.11693e+07
4_778.53795625	Pc(36:6)	Glycerophospholipids,GP	P-Choline	PC	0.502742	Down	0.0166907	0.0344001	1.01862	mPhoD7/WT	4	778.538	C44 H77 O8 N1 P1	M+H	C	PC(36:6)	(16:1/20:5)	(16:1)	(20:5)	NA	Glycerophospholipids,GP	P-Choline	PC	NA	NA	NA	NA	NA	36	6	2.79493e+09	5.35996e+09	4.76984e+09	4.6307e+09	5.91699e+09	5.69219e+09	4.14096e+09	4.47344e+09	1.32295e+09	1.20401e+09	1.66251e+09	1.8584e+09	3.30649e+09	3.12837e+09	3.3622e+09	3.10195e+09	3.15271e+09	3.27085e+09	3.34311e+09
8.18_903.62754075	Sqdg(40:1)	Saccharolipids,SL	Glycoglycerolipid	SQDG	0.493654	Down	0.00296086	0.0114019	1.07496	mPhoD7/WT	8.18	903.624	C49 H91 O12 S1	M-H	C	SQDG(40:1)	(40:1)	(40:1)	NA	NA	Saccharolipids,SL	Glycoglycerolipid	SQDG	NA	NA	NA	NA	NA	40	1	7.21335e+08	9.40319e+08	7.69799e+08	8.45246e+08	8.82254e+08	8.13829e+08	5.13783e+08	6.80741e+08	2.66418e+08	2.80519e+08	3.46715e+08	3.66658e+08	6.31548e+08	6.1524e+08	6.16132e+08	6.57747e+08	6.38403e+08	6.23888e+08	6.06257e+08
3.64_777.48345125	Sqdg(31:1)	Saccharolipids,SL	Glycoglycerolipid	SQDG	0.493594	Down	0.0096681	0.0238533	1.07618	mPhoD7/WT	3.64	777.483	C40 H73 O12 S1	M-H	C	SQDG(31:1)	(31:1)	(31:1)	NA	NA	Saccharolipids,SL	Glycoglycerolipid	SQDG	NA	NA	NA	NA	NA	31	1	3.49037e+07	3.85366e+07	3.77483e+07	4.0646e+07	3.68724e+07	4.52994e+07	3.32268e+07	2.95542e+07	9.52633e+06	1.23257e+07	1.46035e+07	1.62677e+07	3.28586e+07	3.12521e+07	2.87248e+07	2.49362e+07	3.04862e+07	3.09605e+07	2.5013e+07
5.27_838.570781916667	Pe(43:7p)	Glycerophospholipids,GP	P-Ethanol Amine	PE	0.493454	Down	0.00383188	0.0131422	1.0952	mPhoD7/WT	5.27	838.572	C48 H82 O7 N1 P1 Na1	M+Na	D	PE(43:7p)	(43:7p)	(43:7p)	NA	NA	Glycerophospholipids,GP	P-Ethanol Amine	PE	NA	NA	NA	NA	NA	43	7	1.30681e+08	1.51479e+08	1.34377e+08	1.3973e+08	1.24842e+08	1.30006e+08	1.02745e+08	9.44914e+07	4.73258e+07	3.97375e+07	5.66344e+07	5.93144e+07	8.53384e+07	8.44979e+07	8.18812e+07	8.52537e+07	8.35581e+07	9.06695e+07	8.78011e+07
3.92_931.567179916667	Dgdg(16:1/16:2)(rep)	Saccharolipids,SL	Glycoglycerolipid	DGDG	0.491287	Down	3.82181e-05	0.000729467	1.06241	mPhoD7/WT	3.92	931.564	C48 H83 O17	M+HCOO	A	DGDG(32:3)	(16:1/16:2)	(16:1)	(16:2)	NA	Saccharolipids,SL	Glycoglycerolipid	DGDG	NA	NA	NA	NA	NA	32	3	1.20546e+07	1.62208e+07	1.28197e+07	1.43694e+07	1.71575e+07	1.99014e+07	6.52977e+06	8.45893e+06	7.7417e+06	8.00898e+06	6.21289e+06	8.50327e+06	9.98141e+06	1.03047e+07	1.4668e+07	1.57496e+07	1.03279e+07	1.51601e+07	1.39182e+07
4.41_893.545618666667	Sqdg(40:6)	Saccharolipids,SL	Glycoglycerolipid	SQDG	0.490334	Down	0.0374705	0.0630251	1.0364	mPhoD7/WT	4.41	893.545	C49 H81 O12 S1	M-H	D	SQDG(40:6)	(40:6)	(40:6)	NA	NA	Saccharolipids,SL	Glycoglycerolipid	SQDG	NA	NA	NA	NA	NA	40	6	1.84772e+06	4.34774e+06	3.35231e+06	2.36612e+06	5.68737e+06	4.01534e+06	3.02995e+06	4.52389e+06	842258	798574	675546	729116	2.52485e+06	2.87835e+06	2.84848e+06	2.98696e+06	2.86627e+06	2.92214e+06	2.88377e+06
3.89_772.514690666667	Pc(16:1/16:2)	Glycerophospholipids,GP	P-Choline	PC	0.48853	Down	0.00272901	0.0108912	1.05519	mPhoD7/WT	3.89	772.513	C41 H75 O10 N1 P1	M+HCOO	A	PC(32:3)	(16:1/16:2)	(16:1)	(16:2)	NA	Glycerophospholipids,GP	P-Choline	PC	NA	NA	NA	NA	NA	32	3	4.27101e+06	6.95877e+06	6.20096e+06	6.40024e+06	7.56857e+06	7.13104e+06	4.21631e+06	4.78599e+06	1.84593e+06	2.16198e+06	2.53909e+06	3.27404e+06	4.80351e+06	4.85125e+06	4.86757e+06	5.02979e+06	5.00529e+06	5.01393e+06	4.7787e+06
8.22_890.663898916667	Pc(44:6)	Glycerophospholipids,GP	P-Choline	PC	0.487841	Down	0.0041867	0.0140302	1.06378	mPhoD7/WT	8.22	890.663	C52 H93 O8 N1 P1	M+H	C	PC(44:6)	(44:6)	(44:6)	NA	NA	Glycerophospholipids,GP	P-Choline	PC	NA	NA	NA	NA	NA	44	6	3.97073e+07	3.83986e+07	4.72797e+07	5.14017e+07	5.20183e+07	5.82198e+07	3.70101e+07	3.13073e+07	1.46257e+07	1.31377e+07	1.98733e+07	2.40684e+07	3.44639e+07	3.19366e+07	3.52911e+07	3.26359e+07	3.22925e+07	3.47705e+07	3.49253e+07
4.41_893.5445715	Mgdg(20:5/22:6)	Saccharolipids,SL	Glycoglycerolipid	MGDG	0.47926	Down	0.0308748	0.0544338	1.06649	mPhoD7/WT	4.41	893.542	C52 H77 O12	M+HCOO	A	MGDG(42:11)	(20:5/22:6)	(20:5)	(22:6)	NA	Saccharolipids,SL	Glycoglycerolipid	MGDG	NA	NA	NA	NA	NA	42	11	2.00976e+06	4.60437e+06	3.35811e+06	2.66008e+06	5.68737e+06	4.00627e+06	3.02577e+06	4.5208e+06	839443	775543	766705	771672	2.52978e+06	2.87735e+06	2.85009e+06	2.98637e+06	2.86447e+06	2.93106e+06	2.88138e+06
8.46_905.643537166667	Sqdg(40:0)	Saccharolipids,SL	Glycoglycerolipid	SQDG	0.473931	Down	0.00687358	0.0188594	1.08723	mPhoD7/WT	8.46	905.639	C49 H93 O12 S1	M-H	C	SQDG(40:0)	(40:0)	(40:0)	NA	NA	Saccharolipids,SL	Glycoglycerolipid	SQDG	NA	NA	NA	NA	NA	40	0	7.2032e+07	6.90049e+07	8.20121e+07	7.27508e+07	6.4316e+07	4.78097e+07	4.50255e+07	5.78289e+07	3.18064e+07	2.20471e+07	1.95914e+07	1.70293e+07	5.10552e+07	5.1317e+07	5.2257e+07	5.1258e+07	5.09097e+07	5.45762e+07	5.0473e+07
4.18_798.530625916667	Pc(16:1/18:3)	Glycerophospholipids,GP	P-Choline	PC	0.470641	Down	0.000529398	0.00407729	1.09417	mPhoD7/WT	4.18	798.529	C43 H77 O10 N1 P1	M+HCOO	A	PC(34:4)	(16:1/18:3)	(16:1)	(18:3)	NA	Glycerophospholipids,GP	P-Choline	PC	NA	NA	NA	NA	NA	34	4	7.1224e+06	1.35376e+07	1.08881e+07	1.06886e+07	1.30894e+07	9.92762e+06	6.41008e+06	7.19519e+06	3.62427e+06	3.61286e+06	4.64695e+06	5.22171e+06	5.79116e+06	6.5486e+06	6.34974e+06	6.07287e+06	6.47444e+06	6.40053e+06	6.3361e+06
4.15_810.540253916667	Pe(41:7p)	Glycerophospholipids,GP	P-Ethanol Amine	PE	0.46939	Down	0.00618205	0.0175092	1.12708	mPhoD7/WT	4.15	810.541	C46 H78 O7 N1 P1 Na1	M+Na	D	PE(41:7p)	(41:7p)	(41:7p)	NA	NA	Glycerophospholipids,GP	P-Ethanol Amine	PE	NA	NA	NA	NA	NA	41	7	2.67517e+09	3.59602e+09	2.88141e+09	2.99461e+09	2.85726e+09	2.8706e+09	2.18866e+09	2.28259e+09	8.54172e+08	7.46369e+08	1.14824e+09	1.17036e+09	1.94051e+09	2.0148e+09	1.82763e+09	1.99124e+09	1.88176e+09	1.99993e+09	2.01856e+09
3.72_796.52500975	Pe(40:7p)	Glycerophospholipids,GP	P-Ethanol Amine	PE	0.469072	Down	0.00320048	0.0114886	1.12071	mPhoD7/WT	3.72	796.525	C45 H76 O7 N1 P1 Na1	M+Na	D	PE(40:7p)	(40:7p)	(40:7p)	NA	NA	Glycerophospholipids,GP	P-Ethanol Amine	PE	NA	NA	NA	NA	NA	40	7	9.17678e+07	1.15884e+08	9.75191e+07	1.06326e+08	1.11848e+08	1.20615e+08	7.32932e+07	7.47753e+07	3.34377e+07	2.85753e+07	4.27998e+07	4.91822e+07	6.61387e+07	6.4343e+07	6.57578e+07	6.74708e+07	5.41915e+07	6.38462e+07	6.44202e+07
5.2_832.585326666667	Pc(40:7)	Glycerophospholipids,GP	P-Choline	PC	0.467683	Down	0.0116786	0.0276651	1.10135	mPhoD7/WT	5.2	832.585	C48 H83 O8 N1 P1	M+H	C	PC(40:7)	(40:7)	(40:7)	NA	NA	Glycerophospholipids,GP	P-Choline	PC	NA	NA	NA	NA	NA	40	7	3.35277e+07	5.84472e+07	5.65764e+07	4.18878e+07	5.81754e+07	5.58791e+07	3.95758e+07	4.49386e+07	1.30018e+07	1.1272e+07	1.57993e+07	1.7819e+07	3.40743e+07	3.36688e+07	3.2293e+07	2.24146e+07	3.21815e+07	3.41843e+07	3.29952e+07
5.27_782.569427416667	Pc(36:4)	Glycerophospholipids,GP	P-Choline	PC	0.467304	Down	0.0100429	0.0246303	1.12769	mPhoD7/WT	5.27	782.569	C44 H81 O8 N1 P1	M+H	C	PC(36:4)	(16:1/20:3)	(16:1)	(20:3)	NA	Glycerophospholipids,GP	P-Choline	PC	NA	NA	NA	NA	NA	36	4	1.70736e+08	2.67342e+08	2.60815e+08	2.11042e+08	1.60789e+08	1.86529e+08	1.67252e+08	1.73072e+08	5.51689e+07	4.74481e+07	7.10747e+07	7.35044e+07	1.33427e+08	1.29677e+08	1.21126e+08	1.2358e+08	1.37374e+08	1.33801e+08	1.27223e+08
5.8_908.633166416667	Ps(43:2)	Glycerophospholipids,GP	P-Serine	PS	0.466284	Down	0.015796	0.0328647	1.11537	mPhoD7/WT	5.8	908.635	C49 H92 O10 N1 P1 Na1	M+Na	C	PS(43:2)	(43:2)	(43:2)	NA	NA	Glycerophospholipids,GP	P-Serine	PS	NA	NA	NA	NA	NA	43	2	4.15939e+08	5.95403e+08	6.40483e+08	6.03225e+08	6.88938e+08	6.91086e+08	4.27496e+08	6.21366e+08	1.79438e+08	1.06347e+08	1.82235e+08	1.78096e+08	3.60784e+08	3.36526e+08	3.77426e+08	3.41165e+08	3.59038e+08	3.36859e+08	3.69172e+08
3.75_933.582028833333	Dgdg(16:1/16:1)	Saccharolipids,SL	Glycoglycerolipid	DGDG	0.466179	Down	0.000941147	0.00582382	1.09254	mPhoD7/WT	3.75	933.579	C48 H85 O17	M+HCOO	A	DGDG(32:2)	(16:1/16:1)	(16:1)	(16:1)	NA	Saccharolipids,SL	Glycoglycerolipid	DGDG	NA	NA	NA	NA	NA	32	2	2.49759e+06	3.18509e+06	4.37544e+06	3.11778e+06	3.97339e+06	2.88262e+06	1.77855e+06	2.18939e+06	2.01899e+06	1.22954e+06	1.10311e+06	1.01887e+06	2.08837e+06	2.39546e+06	2.31508e+06	2.28267e+06	2.41447e+06	2.30231e+06	2.5483e+06
3.89_728.5229575	Pc(32:3)	Glycerophospholipids,GP	P-Choline	PC	0.465285	Down	0.00851048	0.0219771	1.07092	mPhoD7/WT	3.89	728.522	C40 H75 O8 N1 P1	M+H	C	PC(32:3)	(16:1/16:2)	(16:1)	(16:2)	NA	Glycerophospholipids,GP	P-Choline	PC	NA	NA	NA	NA	NA	32	3	2.95371e+08	5.13611e+08	5.07423e+08	5.15171e+08	6.48705e+08	6.38606e+08	3.62549e+08	4.322e+08	1.40569e+08	1.18235e+08	1.69088e+08	2.2853e+08	3.73518e+08	3.41809e+08	3.39528e+08	3.2065e+08	3.42925e+08	3.00515e+08	3.70999e+08
5.95_780.5515985	Pc(34:2)	Glycerophospholipids,GP	P-Choline	PC	0.465175	Down	0.0145761	0.0311869	1.1142	mPhoD7/WT	5.95	780.551	C42 H80 O8 N1 P1 Na1	M+Na	C	PC(34:2)	(17:1/17:1)	(17:1)	(17:1)	NA	Glycerophospholipids,GP	P-Choline	PC	NA	NA	NA	NA	NA	34	2	3.30555e+07	3.7491e+07	3.32582e+07	2.89915e+07	2.98607e+07	3.20717e+07	2.23737e+07	2.84377e+07	5.11737e+06	9.72369e+06	1.36679e+07	1.12627e+07	2.31233e+07	1.8073e+07	2.36189e+07	2.25203e+07	2.22967e+07	1.71854e+07	1.61919e+07
5.83_935.598436083333	Dgdg(16:0/16:1)	Saccharolipids,SL	Glycoglycerolipid	DGDG	0.464063	Down	0.00765833	0.0205	1.13033	mPhoD7/WT	5.83	935.595	C48 H87 O17	M+HCOO	A	DGDG(32:1)	(16:0/16:1)	(16:0)	(16:1)	NA	Saccharolipids,SL	Glycoglycerolipid	DGDG	NA	NA	NA	NA	NA	32	1	6.44512e+07	9.94666e+07	8.39859e+07	8.60587e+07	7.89685e+07	9.02015e+07	5.53156e+07	7.69652e+07	2.46215e+07	2.04768e+07	2.9459e+07	2.66469e+07	5.99723e+07	6.04895e+07	6.10521e+07	6.20187e+07	6.06329e+07	6.14997e+07	6.20562e+07
5.33_819.529830333333	Mgdg(16:1/20:5)(rep)	Saccharolipids,SL	Glycoglycerolipid	MGDG	0.463498	Down	0.0350361	0.0592695	1.136	mPhoD7/WT	5.33	819.526	C46 H75 O12	M+HCOO	A	MGDG(36:6)	(16:1/20:5)	(16:1)	(20:5)	NA	Saccharolipids,SL	Glycoglycerolipid	MGDG	NA	NA	NA	NA	NA	36	6	5.21698e+06	8.5733e+06	8.59274e+06	7.60804e+06	1.46404e+07	1.50501e+07	7.55662e+06	1.36248e+07	1.7221e+06	1.25326e+06	1.65601e+06	1.84948e+06	7.54936e+06	7.43611e+06	7.78328e+06	7.6386e+06	7.78483e+06	7.7018e+06	7.52567e+06
3.99_810.507059	Pe(20:5/22:6)(rep)	Glycerophospholipids,GP	P-Ethanol Amine	PE	0.455708	Down	0.0140511	0.0306888	1.01326	mPhoD7/WT	3.99	810.507	C47 H73 O8 N1 P1	M+H	B	PE(42:11)	(20:5/22:6)	(20:5)	(22:6)	NA	Glycerophospholipids,GP	P-Ethanol Amine	PE	NA	NA	NA	NA	NA	42	11	7.6242e+07	1.4191e+08	1.34964e+08	9.87356e+07	2.51884e+08	1.62364e+08	9.26955e+07	1.39329e+08	3.93505e+07	3.4344e+07	4.16568e+07	4.73126e+07	9.33516e+07	8.75867e+07	9.43399e+07	9.26412e+07	8.56246e+07	8.76853e+07	9.85164e+07
6.53_746.570251583333	Pc(33:1)	Glycerophospholipids,GP	P-Choline	PC	0.45504	Down	0.000850885	0.0055752	1.12118	mPhoD7/WT	6.53	746.569	C41 H81 O8 N1 P1	M+H	C	PC(33:1)	(33:1)	(33:1)	NA	NA	Glycerophospholipids,GP	P-Choline	PC	NA	NA	NA	NA	NA	33	1	3.70028e+07	4.37897e+07	4.61438e+07	4.27236e+07	4.96434e+07	6.3886e+07	2.68114e+07	3.44961e+07	1.5977e+07	1.41141e+07	1.95079e+07	1.79562e+07	2.82456e+07	2.49187e+07	2.74316e+07	2.81239e+07	2.72375e+07	2.7288e+07	2.51724e+07
6.98_798.638925416667	Pc(38:3e)	Glycerophospholipids,GP	P-Choline	PC	0.452447	Down	0.000560856	0.0042451	1.05821	mPhoD7/WT	6.98	798.637	C46 H89 O7 N1 P1	M+H	C	PC(38:3e)	(38:3e)	(38:3e)	NA	NA	Glycerophospholipids,GP	P-Choline	PC	NA	NA	NA	NA	NA	38	3	2.53991e+07	1.70814e+07	2.49779e+07	2.05108e+07	3.53146e+07	3.63778e+07	1.23221e+07	1.09089e+07	1.41261e+07	8.6885e+06	1.21893e+07	1.40035e+07	2.02548e+07	2.00813e+07	1.96845e+07	1.86278e+07	1.4626e+07	1.83639e+07	1.49005e+07
8.02_889.610201916667	Sqdg(39:1)	Saccharolipids,SL	Glycoglycerolipid	SQDG	0.449807	Down	0.00267678	0.0107808	1.14099	mPhoD7/WT	8.02	889.608	C48 H89 O12 S1	M-H	C	SQDG(39:1)	(39:1)	(39:1)	NA	NA	Saccharolipids,SL	Glycoglycerolipid	SQDG	NA	NA	NA	NA	NA	39	1	7.16059e+06	9.35077e+06	6.5261e+06	9.41044e+06	8.17053e+06	9.10866e+06	4.56742e+06	6.76611e+06	2.5693e+06	2.4015e+06	2.4423e+06	3.62099e+06	4.71063e+06	4.84881e+06	5.89575e+06	5.1931e+06	6.04814e+06	5.56547e+06	6.00953e+06
7.78_935.5197505	Sqdg(40:8)	Saccharolipids,SL	Glycoglycerolipid	SQDG	0.443437	Down	0.0159375	0.0330027	1.17878	mPhoD7/WT	7.78	935.52	C50 H79 O14 S1	M+HCOO	D	SQDG(40:8)	(40:8)	(40:8)	NA	NA	Saccharolipids,SL	Glycoglycerolipid	SQDG	NA	NA	NA	NA	NA	40	8	3.3707e+06	4.72858e+06	4.19517e+06	3.81339e+06	3.57966e+06	3.83309e+06	3.1213e+06	2.94945e+06	1.31113e+06	575578	1.68202e+06	790428	2.2932e+06	2.52592e+06	2.66466e+06	2.70102e+06	2.73333e+06	2.79814e+06	2.82369e+06
5.83_889.590114166667	Dgdg(16:0/16:1)(rep)	Saccharolipids,SL	Glycoglycerolipid	DGDG	0.440257	Down	0.00685803	0.0188594	1.17154	mPhoD7/WT	5.83	889.589	C47 H85 O15	M-H	A	DGDG(32:1)	(16:0/16:1)	(16:0)	(16:1)	NA	Saccharolipids,SL	Glycoglycerolipid	DGDG	NA	NA	NA	NA	NA	32	1	1.41946e+06	2.29447e+06	2.07943e+06	2.09305e+06	1.84335e+06	2.10271e+06	1.23176e+06	1.70918e+06	531593	402444	715026	619321	1.34509e+06	1.37159e+06	1.35763e+06	1.34999e+06	1.38174e+06	1.5479e+06	1.40838e+06
5.76_754.534743833333	Pc(32:1)	Glycerophospholipids,GP	P-Choline	PC	0.437075	Down	0.00146017	0.00745365	1.16736	mPhoD7/WT	5.76	754.536	C40 H78 O8 N1 P1 Na1	M+Na	C	PC(32:1)	(17:1/15:0)	(17:1)	(15:0)	NA	Glycerophospholipids,GP	P-Choline	PC	NA	NA	NA	NA	NA	32	1	9.98583e+07	1.14356e+08	9.9486e+07	1.20434e+08	7.67542e+07	6.8592e+07	6.08889e+07	6.86069e+07	2.83656e+07	3.02943e+07	3.54557e+07	2.96648e+07	7.37379e+07	7.49763e+07	7.45646e+07	7.37216e+07	7.10026e+07	6.67609e+07	6.57438e+07
7.43_804.579877166667	Pc(16:0/18:1)	Glycerophospholipids,GP	P-Choline	PC	0.436698	Down	7.09965e-05	0.000927631	1.12725	mPhoD7/WT	7.43	804.576	C43 H83 O10 N1 P1	M+HCOO	A	PC(34:1)	(16:0/18:1)	(16:0)	(18:1)	NA	Glycerophospholipids,GP	P-Choline	PC	NA	NA	NA	NA	NA	34	1	5.12419e+06	5.60976e+06	5.4436e+06	5.64112e+06	9.15486e+06	7.27283e+06	3.23907e+06	3.89324e+06	2.26457e+06	2.24735e+06	2.55837e+06	2.49953e+06	5.57202e+06	5.58532e+06	5.79185e+06	5.79965e+06	5.76972e+06	4.74984e+06	5.49199e+06
7.42_760.584724333333	Pc(34:1)(rep)	Glycerophospholipids,GP	P-Choline	PC	0.433769	Down	0.000173782	0.00190726	1.12356	mPhoD7/WT	7.42	760.585	C42 H83 O8 N1 P1	M+H	C	PC(34:1)	(16:0/18:1)	(16:0)	(18:1)	NA	Glycerophospholipids,GP	P-Choline	PC	NA	NA	NA	NA	NA	34	1	2.07114e+08	2.50177e+08	2.39415e+08	2.17931e+08	4.02079e+08	3.01453e+08	1.3976e+08	1.65468e+08	9.50621e+07	8.51473e+07	1.17882e+08	9.85921e+07	2.02452e+08	2.00064e+08	2.04297e+08	2.02503e+08	2.04315e+08	2.03779e+08	2.05266e+08
4.65_769.511546583333	Mgdg(16:1/16:2)	Saccharolipids,SL	Glycoglycerolipid	MGDG	0.428596	Down	0.0117129	0.0276651	1.19959	mPhoD7/WT	4.65	769.511	C42 H73 O12	M+HCOO	A	MGDG(32:3)	(16:1/16:2)	(16:1)	(16:2)	NA	Saccharolipids,SL	Glycoglycerolipid	MGDG	NA	NA	NA	NA	NA	32	3	3.38726e+07	5.74828e+07	4.45496e+07	4.28178e+07	3.42669e+07	3.268e+07	2.35728e+07	4.0785e+07	1.42159e+07	6.9005e+06	8.14213e+06	1.16766e+07	2.76035e+07	2.8456e+07	3.79597e+07	2.78207e+07	2.89869e+07	2.8437e+07	2.92341e+07
5.09_718.537543583333	Pc(31:1)	Glycerophospholipids,GP	P-Choline	PC	0.425197	Down	0.00156448	0.00771695	1.19325	mPhoD7/WT	5.09	718.538	C39 H77 O8 N1 P1	M+H	C	PC(31:1)	(31:1)	(31:1)	NA	NA	Glycerophospholipids,GP	P-Choline	PC	NA	NA	NA	NA	NA	31	1	7.75961e+07	1.03343e+08	1.10631e+08	1.15184e+08	1.17504e+08	1.14436e+08	6.74581e+07	6.9591e+07	2.93979e+07	2.78129e+07	3.59233e+07	4.13877e+07	6.39414e+07	6.09108e+07	5.95777e+07	6.26519e+07	6.15266e+07	5.99512e+07	6.4045e+07
3.98_981.583974	Dgdg(16:1/20:5)	Saccharolipids,SL	Glycoglycerolipid	DGDG	0.421391	Down	0.0142078	0.0308774	1.23342	mPhoD7/WT	3.98	981.579	C52 H85 O17	M+HCOO	A	DGDG(36:6)	(16:1/20:5)	(16:1)	(20:5)	NA	Saccharolipids,SL	Glycoglycerolipid	DGDG	NA	NA	NA	NA	NA	36	6	6.73655e+07	1.24769e+08	9.43048e+07	8.77858e+07	7.36391e+07	7.1673e+07	5.83007e+07	9.01253e+07	1.59255e+07	1.5745e+07	1.90385e+07	1.97933e+07	6.10975e+07	6.52074e+07	6.51371e+07	6.66016e+07	6.50926e+07	6.57372e+07	6.58045e+07
3.55_765.478926	Mgdg(16:1/16:4)(rep)	Saccharolipids,SL	Glycoglycerolipid	MGDG	0.420757	Down	0.00442855	0.0142682	1.14173	mPhoD7/WT	3.55	765.479	C42 H69 O12	M+HCOO	A	MGDG(32:5)	(16:1/16:4)	(16:1)	(16:4)	NA	Saccharolipids,SL	Glycoglycerolipid	MGDG	NA	NA	NA	NA	NA	32	5	1.16882e+08	1.36172e+08	2.29102e+08	2.30439e+08	2.27843e+08	2.28576e+08	1.18744e+08	1.6261e+08	5.08182e+07	5.18572e+07	5.27351e+07	5.51055e+07	1.51743e+08	1.50768e+08	1.49931e+08	1.57164e+08	1.5426e+08	1.14598e+08	1.20651e+08
4.56_805.516676833333	Sqdg(33:1)	Saccharolipids,SL	Glycoglycerolipid	SQDG	0.417757	Down	0.0011678	0.00635029	1.22023	mPhoD7/WT	4.56	805.514	C42 H77 O12 S1	M-H	C	SQDG(33:1)	(33:1)	(33:1)	NA	NA	Saccharolipids,SL	Glycoglycerolipid	SQDG	NA	NA	NA	NA	NA	33	1	6.43206e+06	6.5363e+06	5.76638e+06	6.29869e+06	6.61404e+06	6.34661e+06	3.60033e+06	3.82554e+06	1.82318e+06	1.6345e+06	2.31439e+06	2.67436e+06	3.9878e+06	4.36299e+06	4.4984e+06	4.2666e+06	4.37921e+06	4.32585e+06	4.60027e+06
3.97_954.615035416667	Ps(47:7)	Glycerophospholipids,GP	P-Serine	PS	0.413307	Down	0.0203899	0.0389181	1.28041	mPhoD7/WT	3.97	954.619	C53 H90 O10 N1 P1 Na1	M+Na	C	PS(47:7)	(47:7)	(47:7)	NA	NA	Glycerophospholipids,GP	P-Serine	PS	NA	NA	NA	NA	NA	47	7	8.42173e+08	2.02517e+09	1.57382e+09	1.33957e+09	1.26614e+09	1.25716e+09	9.5176e+08	1.59595e+09	2.02375e+08	1.69381e+08	2.64233e+08	2.48421e+08	8.3241e+08	8.27509e+08	8.37865e+08	8.12226e+08	8.14502e+08	8.25096e+08	8.40988e+08
3.63_784.511883916667	Pg(16:1/20:5)	Glycerophospholipids,GP	P-Glycerol	PG	0.410234	Down	0.0242306	0.0451164	1.22923	mPhoD7/WT	3.63	784.512	C42 H75 O10 N1 P1	M+NH4	A	PG(36:6)	(16:1/20:5)	(16:1)	(20:5)	NA	Glycerophospholipids,GP	P-Glycerol	PG	NA	NA	NA	NA	NA	36	6	1.9086e+08	4.91792e+08	3.49926e+08	2.7314e+08	5.51258e+08	4.95656e+08	2.74739e+08	4.45339e+08	4.91107e+07	4.19125e+07	7.93237e+07	7.47044e+07	2.43177e+08	2.32739e+08	2.36258e+08	2.29755e+08	2.35752e+08	2.35205e+08	2.27338e+08
8.36_916.679262083333	Pc(46:7)	Glycerophospholipids,GP	P-Choline	PC	0.410003	Down	0.00103789	0.0059952	1.15666	mPhoD7/WT	8.36	916.679	C54 H95 O8 N1 P1	M+H	C	PC(46:7)	(46:7)	(46:7)	NA	NA	Glycerophospholipids,GP	P-Choline	PC	NA	NA	NA	NA	NA	46	7	9.97839e+06	1.10486e+07	1.20331e+07	1.41736e+07	1.84188e+07	2.06551e+07	8.87379e+06	8.43077e+06	3.75947e+06	3.72249e+06	4.80132e+06	5.79853e+06	8.44642e+06	7.40523e+06	7.84491e+06	8.24643e+06	7.86331e+06	8.00527e+06	7.65855e+06
3.98_935.574681333333	Dgdg(16:1/20:5)(rep)	Saccharolipids,SL	Glycoglycerolipid	DGDG	0.402544	Down	0.0110413	0.0265314	1.26673	mPhoD7/WT	3.98	935.574	C51 H83 O15	M-H	A	DGDG(36:6)	(16:1/20:5)	(16:1)	(20:5)	NA	Saccharolipids,SL	Glycoglycerolipid	DGDG	NA	NA	NA	NA	NA	36	6	1.75716e+06	2.99835e+06	2.35329e+06	2.11679e+06	1.66308e+06	1.79849e+06	1.29574e+06	2.10199e+06	366871	375718	469879	496944	1.53546e+06	1.61223e+06	1.51392e+06	1.56953e+06	1.50639e+06	1.41119e+06	1.6333e+06
5.85_821.545900333333	Mgdg(16:0/20:5)(rep)	Saccharolipids,SL	Glycoglycerolipid	MGDG	0.402412	Down	0.00700572	0.0191026	1.22861	mPhoD7/WT	5.85	821.542	C46 H77 O12	M+HCOO	A	MGDG(36:5)	(16:0/20:5)	(16:0)	(20:5)	NA	Saccharolipids,SL	Glycoglycerolipid	MGDG	NA	NA	NA	NA	NA	36	5	1.66854e+07	3.6892e+07	2.56148e+07	1.87178e+07	2.47316e+07	2.57212e+07	1.24567e+07	2.47767e+07	5.55298e+06	4.98684e+06	6.15653e+06	5.77309e+06	1.70397e+07	1.70038e+07	1.67135e+07	1.74929e+07	1.67983e+07	1.74023e+07	1.71108e+07
5.76_732.55464175	Pc(17:1/15:0)	Glycerophospholipids,GP	P-Choline	PC	0.396954	Down	0.00314627	0.0114886	1.25953	mPhoD7/WT	5.76	732.554	C40 H79 O8 N1 P1	M+H	B	PC(32:1)	(17:1/15:0)	(17:1)	(15:0)	NA	Glycerophospholipids,GP	P-Choline	PC	NA	NA	NA	NA	NA	32	1	3.59463e+09	4.37285e+09	4.21635e+09	4.18273e+09	4.22325e+09	4.54001e+09	2.51743e+09	2.98232e+09	1.09296e+09	9.15173e+08	1.2536e+09	1.21389e+09	2.37762e+09	2.39571e+09	2.43243e+09	2.42096e+09	2.38081e+09	2.35018e+09	2.34265e+09
7.41_782.567023166667	Pc(34:1)	Glycerophospholipids,GP	P-Choline	PC	0.388033	Down	0.000205354	0.00204887	1.22089	mPhoD7/WT	7.41	782.567	C42 H82 O8 N1 P1 Na1	M+Na	C	PC(34:1)	(16:0/18:1)	(16:0)	(18:1)	NA	Glycerophospholipids,GP	P-Choline	PC	NA	NA	NA	NA	NA	34	1	6.9505e+06	8.02541e+06	8.48127e+06	8.04912e+06	1.291e+07	8.05213e+06	3.7983e+06	5.6967e+06	2.46097e+06	2.47539e+06	3.25727e+06	2.67085e+06	6.19511e+06	7.45897e+06	7.61091e+06	7.53795e+06	7.51812e+06	6.35393e+06	7.45534e+06
5.58_725.521214083333	Mgdg(16:1/16:1)	Saccharolipids,SL	Glycoglycerolipid	MGDG	0.386607	Down	0.0153783	0.0322027	1.26128	mPhoD7/WT	5.58	725.521	C41 H73 O10	M-H	B	MGDG(32:2)	(16:1/16:1)	(16:1)	(16:1)	NA	Saccharolipids,SL	Glycoglycerolipid	MGDG	NA	NA	NA	NA	NA	32	2	267234	939136	704546	707973	606383	572794	407338	610552	85243.9	84351.7	144381	136492	469462	435185	429889	487736	445375	484100	411053
4.51_981.58278	Dgdg(16:1/20:5)(rep)(rep)	Saccharolipids,SL	Glycoglycerolipid	DGDG	0.383496	Down	0.0131944	0.0299734	1.31771	mPhoD7/WT	4.51	981.579	C52 H85 O17	M+HCOO	A	DGDG(36:6)	(16:1/20:5)	(16:1)	(20:5)	NA	Saccharolipids,SL	Glycoglycerolipid	DGDG	NA	NA	NA	NA	NA	36	6	4.54534e+06	7.74754e+06	6.55642e+06	7.02983e+06	7.79344e+06	7.84222e+06	4.1013e+06	7.34917e+06	1.10803e+06	926397	1.28914e+06	1.14671e+06	4.97972e+06	5.03125e+06	4.95868e+06	5.09455e+06	5.10134e+06	5.29669e+06	5.15347e+06
4.07_817.516652583333	Sqdg(34:2)(rep)	Saccharolipids,SL	Glycoglycerolipid	SQDG	0.379998	Down	0.0211496	0.0400201	1.33509	mPhoD7/WT	4.07	817.514	C43 H77 O12 S1	M-H	C	SQDG(34:2)	(34:2)	(34:2)	NA	NA	Saccharolipids,SL	Glycoglycerolipid	SQDG	NA	NA	NA	NA	NA	34	2	3.19708e+07	5.44397e+07	4.31925e+07	4.21722e+07	4.68632e+07	4.55077e+07	3.06137e+07	3.79211e+07	4.59277e+06	4.13577e+06	5.38781e+06	1.77238e+07	5.67401e+07	3.28832e+07	5.68428e+07	3.41662e+07	3.33869e+07	3.41331e+07	3.58414e+07
3.14_801.480734666667	Mgdg(15:3/20:5)	Saccharolipids,SL	Glycoglycerolipid	MGDG	0.379723	Down	0.021355	0.0402353	1.24004	mPhoD7/WT	3.14	801.479	C45 H69 O12	M+HCOO	A	MGDG(35:8)	(15:3/20:5)	(15:3)	(20:5)	NA	Saccharolipids,SL	Glycoglycerolipid	MGDG	NA	NA	NA	NA	NA	35	8	903016	3.38929e+06	3.5078e+06	2.60025e+06	4.47211e+06	2.81258e+06	1.84601e+06	3.1664e+06	320710	449648	417626	515034	1.87618e+06	2.21567e+06	2.38729e+06	2.27435e+06	2.314e+06	2.32427e+06	2.03526e+06
8.15_929.641676333333	Sqdg(42:2)	Saccharolipids,SL	Glycoglycerolipid	SQDG	0.37398	Down	0.00185117	0.00846526	1.29078	mPhoD7/WT	8.15	929.639	C51 H93 O12 S1	M-H	C	SQDG(42:2)	(42:2)	(42:2)	NA	NA	Saccharolipids,SL	Glycoglycerolipid	SQDG	NA	NA	NA	NA	NA	42	2	3.23659e+06	4.07196e+06	3.97693e+06	3.9563e+06	4.46669e+06	4.01648e+06	2.03592e+06	2.52442e+06	786236	884668	1.226e+06	1.4154e+06	2.83644e+06	2.72377e+06	3.16538e+06	3.11102e+06	2.9856e+06	2.92115e+06	2.85856e+06
3.37_933.559326333333	Dgdg(16:2/20:5)	Saccharolipids,SL	Glycoglycerolipid	DGDG	0.367611	Down	0.0208884	0.039697	1.33835	mPhoD7/WT	3.37	933.558	C51 H81 O15	M-H	A	DGDG(36:7)	(16:2/20:5)	(16:2)	(20:5)	NA	Saccharolipids,SL	Glycoglycerolipid	DGDG	NA	NA	NA	NA	NA	36	7	1.15139e+06	2.9472e+06	2.52558e+06	2.15777e+06	2.83157e+06	2.38509e+06	1.35729e+06	2.2765e+06	209793	176059	790482	335925	1.69292e+06	1.79875e+06	1.65858e+06	1.77316e+06	1.52144e+06	1.75961e+06	1.72091e+06
4.49_954.6165295	Ps(47:7)(rep)	Glycerophospholipids,GP	P-Serine	PS	0.364225	Down	0.0194083	0.0373541	1.36409	mPhoD7/WT	4.49	954.619	C53 H90 O10 N1 P1 Na1	M+Na	C	PS(47:7)	(47:7)	(47:7)	NA	NA	Glycerophospholipids,GP	P-Serine	PS	NA	NA	NA	NA	NA	47	7	4.09367e+07	9.19596e+07	7.45629e+07	7.14102e+07	1.43893e+08	1.07186e+08	5.0668e+07	1.04271e+08	9.0997e+06	6.56244e+06	1.19917e+07	1.04278e+07	5.16842e+07	4.75879e+07	4.93581e+07	4.76894e+07	4.65796e+07	4.85455e+07	4.79107e+07
4.49_745.5030585	Pg(16:0/18:2)	Glycerophospholipids,GP	P-Glycerol	PG	0.363058	Down	0.0123649	0.0287205	1.32465	mPhoD7/WT	4.49	745.503	C40 H74 O10 N0 P1	M-H	B	PG(34:2)	(16:0/18:2)	(16:0)	(18:2)	NA	Glycerophospholipids,GP	P-Glycerol	PG	NA	NA	NA	NA	NA	34	2	5.89005e+06	7.79362e+06	6.27927e+06	7.54726e+06	6.47324e+06	6.45568e+06	3.92496e+06	4.21313e+06	2.84535e+06	596269	954300	2.14776e+06	4.7207e+06	4.82201e+06	4.6191e+06	4.86266e+06	5.04467e+06	5.1732e+06	5.36485e+06
4.01_867.527732916667	Mgdg(20:5/20:5)	Saccharolipids,SL	Glycoglycerolipid	MGDG	0.354139	Down	0.00538986	0.0163183	1.31355	mPhoD7/WT	4.01	867.526	C50 H75 O12	M+HCOO	A	MGDG(40:10)	(20:5/20:5)	(20:5)	(20:5)	NA	Saccharolipids,SL	Glycoglycerolipid	MGDG	NA	NA	NA	NA	NA	40	10	5.86615e+06	1.23904e+07	7.60373e+06	8.37403e+06	1.07613e+07	6.36642e+06	5.28429e+06	6.38924e+06	1.4022e+06	2.00506e+06	1.50661e+06	1.60185e+06	6.39087e+06	6.41928e+06	7.32092e+06	6.64253e+06	7.11264e+06	6.57437e+06	6.19667e+06
4.01_867.531356333333	Sqdg(38:5)	Saccharolipids,SL	Glycoglycerolipid	SQDG	0.352935	Down	0.00427721	0.0141691	1.33265	mPhoD7/WT	4.01	867.53	C47 H79 O12 S1	M-H	D	SQDG(38:5)	(38:5)	(38:5)	NA	NA	Saccharolipids,SL	Glycoglycerolipid	SQDG	NA	NA	NA	NA	NA	38	5	7.09139e+06	1.23904e+07	9.4934e+06	8.37403e+06	1.07613e+07	7.87192e+06	5.28429e+06	7.00259e+06	1.88969e+06	2.24867e+06	1.73827e+06	1.59464e+06	6.34835e+06	7.20396e+06	6.69744e+06	7.4659e+06	7.87677e+06	6.57437e+06	6.19667e+06
8.11_937.535383083333	Sqdg(40:7)	Saccharolipids,SL	Glycoglycerolipid	SQDG	0.349366	Down	0.00154359	0.0077004	1.33714	mPhoD7/WT	8.11	937.535	C50 H81 O14 S1	M+HCOO	D	SQDG(40:7)	(40:7)	(40:7)	NA	NA	Saccharolipids,SL	Glycoglycerolipid	SQDG	NA	NA	NA	NA	NA	40	7	9.18648e+08	1.09043e+09	9.00913e+08	1.19612e+09	1.01806e+09	1.05782e+09	3.45754e+08	6.78103e+08	3.06604e+08	1.64894e+08	4.03136e+08	2.6129e+08	3.13809e+08	6.92604e+08	7.98209e+08	7.45397e+08	6.84031e+08	7.84564e+08	7.67002e+08
5.93_961.611321833333	Dgdg(16:1/18:1)	Saccharolipids,SL	Glycoglycerolipid	DGDG	0.344107	Down	1.52732e-05	0.000558744	1.35535	mPhoD7/WT	5.93	961.611	C50 H89 O17	M+HCOO	A	DGDG(34:2)	(16:1/18:1)	(16:1)	(18:1)	NA	Saccharolipids,SL	Glycoglycerolipid	DGDG	NA	NA	NA	NA	NA	34	2	1.27694e+06	2.29269e+06	2.22901e+06	2.18217e+06	1.62966e+06	2.23257e+06	685438	953481	629188	483150	562536	761471	1.02419e+06	1.16225e+06	1.26066e+06	1.1456e+06	1.15781e+06	1.10561e+06	1.19383e+06
3.37_979.564385583333	Dgdg(16:2/20:5)(rep)	Saccharolipids,SL	Glycoglycerolipid	DGDG	0.341031	Down	0.0146344	0.0311869	1.4287	mPhoD7/WT	3.37	979.564	C52 H83 O17	M+HCOO	A	DGDG(36:7)	(16:2/20:5)	(16:2)	(20:5)	NA	Saccharolipids,SL	Glycoglycerolipid	DGDG	NA	NA	NA	NA	NA	36	7	4.7137e+07	1.3094e+08	9.67557e+07	9.9119e+07	1.11774e+08	9.80292e+07	5.71733e+07	9.76154e+07	9.11925e+06	7.60605e+06	1.45153e+07	1.30494e+07	7.11363e+07	7.25341e+07	7.35055e+07	7.24006e+07	7.06236e+07	7.07875e+07	7.14181e+07
4.56_721.503636083333	Pg(16:0/16:0)	Glycerophospholipids,GP	P-Glycerol	PG	0.337139	Down	0.0087544	0.0222149	1.36479	mPhoD7/WT	4.56	721.503	C38 H74 O10 N0 P1	M-H	B	PG(32:0)	(16:0/16:0)	(16:0)	(16:0)	NA	Glycerophospholipids,GP	P-Glycerol	PG	NA	NA	NA	NA	NA	32	0	9.4864e+06	1.26486e+07	1.40874e+07	1.47233e+07	1.30781e+07	1.38027e+07	7.53987e+06	8.16898e+06	4.27079e+06	3.48135e+06	1.30061e+06	1.47669e+06	9.46936e+06	5.18973e+06	9.5131e+06	9.5698e+06	9.80032e+06	9.86954e+06	9.45199e+06
8.34_917.641585083333	Sqdg(41:1)	Saccharolipids,SL	Glycoglycerolipid	SQDG	0.33253	Down	0.00172066	0.00821598	1.37966	mPhoD7/WT	8.34	917.639	C50 H93 O12 S1	M-H	C	SQDG(41:1)	(41:1)	(41:1)	NA	NA	Saccharolipids,SL	Glycoglycerolipid	SQDG	NA	NA	NA	NA	NA	41	1	2.69606e+06	3.70754e+06	2.82419e+06	3.40968e+06	3.43814e+06	3.68589e+06	1.52741e+06	2.20155e+06	680562	591552	744457	825770	2.1016e+06	1.95698e+06	2.1141e+06	2.07124e+06	2.22403e+06	2.09685e+06	2.0195e+06
4.51_719.490118666667	Pg(16:0/16:1)(rep)	Glycerophospholipids,GP	P-Glycerol	PG	0.332366	Down	0.00256526	0.0104273	1.3807	mPhoD7/WT	4.51	719.487	C38 H72 O10 N0 P1	M-H	B	PG(32:1)	(16:0/16:1)	(16:0)	(16:1)	NA	Glycerophospholipids,GP	P-Glycerol	PG	NA	NA	NA	NA	NA	32	1	1.61641e+08	2.25336e+08	2.28902e+08	2.53595e+08	2.33435e+08	2.35524e+08	1.18828e+08	1.34543e+08	3.67486e+07	3.44911e+07	5.86375e+07	6.1602e+07	1.44826e+08	1.48283e+08	1.443e+08	1.48748e+08	1.51189e+08	1.53059e+08	1.51378e+08
4.66_760.4925055	Pe(16:1/22:6)	Glycerophospholipids,GP	P-Ethanol Amine	PE	0.330894	Down	4.80458e-06	0.000259502	1.35257	mPhoD7/WT	4.66	760.492	C43 H71 O8 N1 P1	M-H	B	PE(38:7)	(16:1/22:6)	(16:1)	(22:6)	NA	Glycerophospholipids,GP	P-Ethanol Amine	PE	NA	NA	NA	NA	NA	38	7	1.13787e+07	8.13126e+06	8.72307e+06	9.38158e+06	1.0574e+07	5.98481e+06	3.75142e+06	3.41011e+06	2.77003e+06	2.63722e+06	2.91462e+06	2.44229e+06	8.83739e+06	8.81225e+06	8.93484e+06	8.91804e+06	3.83657e+06	9.11418e+06	9.37029e+06
5.22_724.572149833333	Cerg1(d36:3)	Saccharolipids,SL	Neutral Glycosphingolipids	CerG1	0.327095	Down	0.000169709	0.00190726	1.33648	mPhoD7/WT	5.22	724.572	C42 H78 O8 N1	M+H	C	CerG1(d36:3)	(d36:3)	(d36:3)	NA	NA	Saccharolipids,SL	Neutral Glycosphingolipids	CerG1	NA	NA	NA	NA	NA	36	3	2.73092e+07	4.03669e+07	4.3619e+07	3.2207e+07	5.90027e+07	5.12963e+07	1.78741e+07	2.3397e+07	1.11483e+07	8.83946e+06	1.10425e+07	1.07157e+07	2.767e+07	2.36522e+07	2.36148e+07	2.34882e+07	2.32772e+07	2.93626e+07	2.70823e+07
6.51_726.5883865	Cerg1(d36:2)	Saccharolipids,SL	Neutral Glycosphingolipids	CerG1	0.324352	Down	0.00536869	0.0163183	1.33941	mPhoD7/WT	6.51	726.588	C42 H80 O8 N1	M+H	C	CerG1(d36:2)	(d36:2)	(d36:2)	NA	NA	Saccharolipids,SL	Neutral Glycosphingolipids	CerG1	NA	NA	NA	NA	NA	36	2	3.40437e+07	5.65976e+07	6.53969e+07	4.96559e+07	9.3489e+07	8.7573e+07	3.48518e+07	4.56491e+07	1.12477e+07	6.67072e+06	1.28791e+07	1.41466e+07	3.34061e+07	3.16423e+07	3.16296e+07	3.23279e+07	3.16852e+07	3.29594e+07	3.16608e+07
1.27_725.397326	Dgmg(18:1)	Saccharolipids,SL	Glycoglycerolipid	DGMG	0.320172	Down	0.000335394	0.00294476	1.31934	mPhoD7/WT	1.27	725.397	C34 H61 O16	M+HCOO	B	DGMG(18:1)	(18:1)	(18:1)	NA	NA	Saccharolipids,SL	Glycoglycerolipid	DGMG	NA	NA	NA	NA	NA	18	1	8.15826e+06	3.74186e+06	3.97111e+06	4.48752e+06	2.4937e+06	4.16884e+06	1.07735e+06	805993	1.95941e+06	1.3713e+06	1.7986e+06	1.6388e+06	2.35851e+06	3.11276e+06	2.52929e+06	2.63536e+06	2.45805e+06	3.01289e+06	2.54061e+06
4.57_721.501490916667	Pg(32:1)(rep)	Glycerophospholipids,GP	P-Glycerol	PG	0.316787	Down	0.0017218	0.00821598	1.40128	mPhoD7/WT	4.57	721.501	C38 H74 O10 N0 P1	M+H	C	PG(32:1)	(16:0/16:1)	(16:0)	(16:1)	NA	Glycerophospholipids,GP	P-Glycerol	PG	NA	NA	NA	NA	NA	32	1	1.12869e+08	1.84909e+08	1.70717e+08	1.89331e+08	2.0267e+08	1.99067e+08	8.7787e+07	1.03818e+08	3.16237e+07	2.48089e+07	4.16527e+07	4.59652e+07	9.28127e+07	9.41515e+07	9.34703e+07	8.78573e+07	9.4896e+07	9.61421e+07	9.47145e+07
4.57_738.528488666667	Pg(32:1)	Glycerophospholipids,GP	P-Glycerol	PG	0.312409	Down	0.00220753	0.00947433	1.41238	mPhoD7/WT	4.57	738.528	C38 H77 O10 N1 P1	M+NH4	C	PG(32:1)	(16:0/16:1)	(16:0)	(16:1)	NA	Glycerophospholipids,GP	P-Glycerol	PG	NA	NA	NA	NA	NA	32	1	3.61791e+08	5.8674e+08	5.45883e+08	6.02605e+08	6.45741e+08	6.29123e+08	2.80592e+08	3.28763e+08	9.14124e+07	7.30678e+07	1.26823e+08	1.52749e+08	3.05163e+08	3.11551e+08	3.08371e+08	2.87627e+08	3.07124e+08	3.13676e+08	3.05583e+08
1.53_655.474729666667	Oahfa(44:11)	FattyAcyls,FA	Fatty Acid	OAHFA	0.312063	Down	0.00311103	0.0114886	1.24685	mPhoD7/WT	1.53	655.473	C44 H63 O4	M-H	C	OAHFA(44:11)	(44:11)	(44:11)	NA	NA	FattyAcyls,FA	Fatty Acid	OAHFA	NA	NA	NA	NA	NA	44	11	9.13367e+06	3.23328e+06	1.14067e+07	6.81914e+06	1.06276e+07	1.41124e+07	1.27474e+06	2.15938e+06	6.86429e+06	1.86925e+06	2.75756e+06	2.3421e+06	4.88291e+06	5.62396e+06	5.89817e+06	6.51854e+06	5.47336e+06	5.09851e+06	4.92302e+06
4.95_688.490532	Pe(32:2)	Glycerophospholipids,GP	P-Ethanol Amine	PE	0.312022	Down	0.000404327	0.00322726	1.34465	mPhoD7/WT	4.95	688.491	C37 H71 O8 N1 P1	M+H	C	PE(32:2)	(32:2)	(32:2)	NA	NA	Glycerophospholipids,GP	P-Ethanol Amine	PE	NA	NA	NA	NA	NA	32	2	3.26474e+07	4.447e+07	5.51615e+07	4.28659e+07	8.50581e+07	5.9203e+07	2.09206e+07	3.18958e+07	1.19158e+07	9.95485e+06	1.19523e+07	1.30223e+07	3.39051e+07	2.5854e+07	2.92512e+07	3.35823e+07	3.34013e+07	2.80962e+07	2.74929e+07
8.47_842.663208166667	Pc(40:2)	Glycerophospholipids,GP	P-Choline	PC	0.311955	Down	0.000116881	0.0014253	1.3893	mPhoD7/WT	8.47	842.663	C48 H93 O8 N1 P1	M+H	C	PC(40:2)	(40:2)	(40:2)	NA	NA	Glycerophospholipids,GP	P-Choline	PC	NA	NA	NA	NA	NA	40	2	7.73855e+07	1.0082e+08	1.12067e+08	1.2033e+08	1.49836e+08	1.48619e+08	5.75521e+07	5.40688e+07	2.75248e+07	2.64022e+07	2.58903e+07	2.97557e+07	6.39153e+07	6.4063e+07	5.79089e+07	6.36711e+07	6.38441e+07	6.36353e+07	6.3769e+07
4.68_933.582809833333	Dgdg(16:0/16:2)	Saccharolipids,SL	Glycoglycerolipid	DGDG	0.310417	Down	0.00227694	0.00951979	1.44253	mPhoD7/WT	4.68	933.579	C48 H85 O17	M+HCOO	A	DGDG(32:2)	(16:0/16:2)	(16:0)	(16:2)	NA	Saccharolipids,SL	Glycoglycerolipid	DGDG	NA	NA	NA	NA	NA	32	2	1.21712e+08	1.9832e+08	1.54146e+08	1.59501e+08	1.3866e+08	1.48858e+08	7.58607e+07	9.60561e+07	2.51525e+07	2.28404e+07	3.25003e+07	3.35452e+07	1.03813e+08	1.02008e+08	1.09346e+08	1.0428e+08	1.019e+08	1.0648e+08	1.05889e+08
4.68_887.575157666667	Dgdg(32:2)	Saccharolipids,SL	Glycoglycerolipid	DGDG	0.306613	Down	0.00319047	0.0114886	1.45678	mPhoD7/WT	4.68	887.574	C47 H83 O15	M-H	C	DGDG(32:2)	(16:0/16:2)	(16:0)	(16:2)	NA	Saccharolipids,SL	Glycoglycerolipid	DGDG	NA	NA	NA	NA	NA	32	2	3.10216e+06	4.59699e+06	4.40798e+06	4.10528e+06	3.60338e+06	3.90501e+06	1.95483e+06	2.57409e+06	688723	485646	756950	812875	2.76614e+06	2.49441e+06	2.87936e+06	2.65001e+06	2.68682e+06	2.62166e+06	2.81963e+06
4.91_983.599619333333	Dgdg(16:0/20:5)	Saccharolipids,SL	Glycoglycerolipid	DGDG	0.301851	Down	0.00482924	0.0150358	1.47178	mPhoD7/WT	4.91	983.595	C52 H87 O17	M+HCOO	A	DGDG(36:5)	(16:0/20:5)	(16:0)	(20:5)	NA	Saccharolipids,SL	Glycoglycerolipid	DGDG	NA	NA	NA	NA	NA	36	5	2.39669e+07	5.14454e+07	3.76782e+07	3.7294e+07	3.87989e+07	3.82614e+07	1.69202e+07	3.03818e+07	5.16157e+06	4.3793e+06	6.36632e+06	5.44526e+06	2.57159e+07	2.53006e+07	2.60319e+07	2.68939e+07	2.62314e+07	2.64184e+07	2.67369e+07
5.04_733.502792583333	Pg(16:1/17:0)	Glycerophospholipids,GP	P-Glycerol	PG	0.300242	Down	6.93091e-05	0.000927631	1.43542	mPhoD7/WT	5.04	733.503	C39 H74 O10 N0 P1	M-H	B	PG(33:1)	(16:1/17:0)	(16:1)	(17:0)	NA	Glycerophospholipids,GP	P-Glycerol	PG	NA	NA	NA	NA	NA	33	1	968532	1.15983e+06	1.17017e+06	1.51051e+06	1.43499e+06	1.37616e+06	491287	594793	253656	264379	337380	346407	749798	753139	773052	767307	792897	794063	794877
8.42_1169.76854608333	Cerg2gnac1(d42:5)	Saccharolipids,SL	Neutral Glycosphingolipids	CerG2GNAc1	0.300177	Down	0.00432498	0.0141691	1.45052	mPhoD7/WT	8.42	1169.77	C62 H109 O18 N2	M+H	C	CerG2GNAc1(d42:5)	(d42:5)	(d42:5)	NA	NA	Saccharolipids,SL	Neutral Glycosphingolipids	CerG2GNAc1	NA	NA	NA	NA	NA	42	5	1.1082e+07	2.95532e+07	2.36011e+07	1.99329e+07	1.72102e+07	1.34076e+07	1.03763e+07	1.30798e+07	3.03303e+06	2.86789e+06	2.83403e+06	2.26533e+06	1.3038e+07	1.21544e+07	1.28304e+07	1.36061e+07	1.227e+07	1.25757e+07	1.20813e+07
4.89_956.6305215	Ps(47:6)	Glycerophospholipids,GP	P-Serine	PS	0.291055	Down	0.00614667	0.0175092	1.49818	mPhoD7/WT	4.89	956.635	C53 H92 O10 N1 P1 Na1	M+Na	C	PS(47:6)	(47:6)	(47:6)	NA	NA	Glycerophospholipids,GP	P-Serine	PS	NA	NA	NA	NA	NA	47	6	1.96542e+08	4.38165e+08	3.88806e+08	3.16353e+08	4.18277e+08	4.54254e+08	1.59647e+08	3.09034e+08	4.64239e+07	3.11961e+07	5.26699e+07	4.49594e+07	2.20306e+08	1.9046e+08	2.01337e+08	1.9274e+08	2.00731e+08	1.99887e+08	1.95949e+08
4.64_730.538692083333	Pc(15:0/17:2)	Glycerophospholipids,GP	P-Choline	PC	0.289832	Down	0.000193048	0.00197088	1.48306	mPhoD7/WT	4.64	730.538	C40 H77 O8 N1 P1	M+H	B	PC(32:2)	(15:0/17:2)	(15:0)	(17:2)	NA	Glycerophospholipids,GP	P-Choline	PC	NA	NA	NA	NA	NA	32	2	2.79006e+09	4.93524e+09	3.68946e+09	4.32518e+09	3.6646e+09	4.05839e+09	1.85386e+09	1.51137e+09	7.29085e+08	6.46756e+08	9.56343e+08	1.10289e+09	2.38833e+09	2.45881e+09	2.35675e+09	2.4388e+09	2.32661e+09	2.41813e+09	2.36761e+09
4.66_906.615368416667	Ps(43:3)	Glycerophospholipids,GP	P-Serine	PS	0.285009	Down	0.00224449	0.00947433	1.49429	mPhoD7/WT	4.66	906.619	C49 H90 O10 N1 P1 Na1	M+Na	C	PS(43:3)	(43:3)	(43:3)	NA	NA	Glycerophospholipids,GP	P-Serine	PS	NA	NA	NA	NA	NA	43	3	9.26865e+08	1.82957e+09	1.61896e+09	1.35788e+09	1.23443e+09	1.53217e+09	6.16584e+08	8.86301e+08	2.18978e+08	1.53758e+08	2.6574e+08	2.81176e+08	7.76178e+08	8.12583e+08	7.586e+08	8.13497e+08	7.435e+08	7.87893e+08	7.98684e+08
8.95_1463.9026785	Cl(74:14)	Glycerophospholipids,GP	Cardiolipin	CL	0.284013	Down	0.00112773	0.00634712	1.42507	mPhoD7/WT	8.95	1463.9	C83 H133 O17 P2	M-H	D	CL(74:14)	(74:14)	(74:14)	NA	NA	Glycerophospholipids,GP	Cardiolipin	CL	NA	NA	NA	NA	NA	74	14	1.74281e+06	1.40517e+06	1.14628e+06	763671	1.34896e+06	1.02668e+06	566475	544847	123248	300666	227944	348050	981786	797437	547239	845661	735366	591980	1.02483e+06
5.95_758.569215166667	Pc(17:1/17:1)	Glycerophospholipids,GP	P-Choline	PC	0.265469	Down	1.61384e-06	0.000141695	1.53812	mPhoD7/WT	5.95	758.569	C42 H81 O8 N1 P1	M+H	A	PC(34:2)	(17:1/17:1)	(17:1)	(17:1)	NA	Glycerophospholipids,GP	P-Choline	PC	NA	NA	NA	NA	NA	34	2	5.49079e+08	8.48255e+08	7.26527e+08	5.8879e+08	5.07222e+08	6.04112e+08	1.95429e+08	2.32693e+08	1.36885e+08	1.16812e+08	1.67037e+08	1.66296e+08	2.9021e+08	2.83088e+08	2.88171e+08	2.88633e+08	2.8303e+08	2.93779e+08	2.74461e+08
5.21_845.546492166667	Sqdg(36:2)	Saccharolipids,SL	Glycoglycerolipid	SQDG	0.249811	Down	1.79168e-08	6.9181e-06	1.56365	mPhoD7/WT	5.21	845.545	C45 H81 O12 S1	M-H	C	SQDG(36:2)	(36:2)	(36:2)	NA	NA	Saccharolipids,SL	Glycoglycerolipid	SQDG	NA	NA	NA	NA	NA	36	2	3.3759e+06	4.75497e+06	4.42472e+06	3.61717e+06	4.48001e+06	4.54937e+06	1.17195e+06	1.29284e+06	1.01284e+06	1.05928e+06	859425	899424	2.50563e+06	2.3872e+06	2.5701e+06	2.42692e+06	2.63373e+06	2.56464e+06	2.28405e+06
8.48_1207.76795475	Gm3(d38:1)	Sphingolipids,SP	Glycosphingolipids	GM3	0.230042	Down	0.00167115	0.00815151	1.62161	mPhoD7/WT	8.48	1207.77	C61 H111 O21 N2	M-H	D	GM3(d38:1)	(d38:1)	(d38:1)	NA	NA	Sphingolipids,SP	Glycosphingolipids	GM3	NA	NA	NA	NA	NA	38	1	871827	2.41285e+06	1.77751e+06	1.70352e+06	1.65159e+06	1.4054e+06	656764	878706	186794	195163	195638	146572	1.08966e+06	1.06894e+06	1.09088e+06	1.12712e+06	1.07441e+06	1.15971e+06	1.08154e+06
5.65_747.519835416667	Pg(16:0/18:1)	Glycerophospholipids,GP	P-Glycerol	PG	0.22523	Down	3.71689e-05	0.000729467	1.62411	mPhoD7/WT	5.65	747.518	C40 H76 O10 N0 P1	M-H	B	PG(34:1)	(16:0/18:1)	(16:0)	(18:1)	NA	Glycerophospholipids,GP	P-Glycerol	PG	NA	NA	NA	NA	NA	34	1	2.94592e+06	3.42596e+06	3.65248e+06	4.52572e+06	3.80246e+06	4.58411e+06	1.38114e+06	1.14115e+06	543886	569454	776957	753428	2.75804e+06	2.51614e+06	2.72589e+06	2.49416e+06	2.84108e+06	2.32996e+06	2.21406e+06
5.32_764.522457583333	Pe(18:1/20:5)	Glycerophospholipids,GP	P-Ethanol Amine	PE	0.208336	Down	0.000192048	0.00197088	1.66939	mPhoD7/WT	5.32	764.522	C43 H75 O8 N1 P1	M+H	B	PE(38:6)	(18:1/20:5)	(18:1)	(20:5)	NA	Glycerophospholipids,GP	P-Ethanol Amine	PE	NA	NA	NA	NA	NA	38	6	3.20425e+07	4.34591e+07	4.28828e+07	3.25712e+07	4.13613e+07	3.2984e+07	1.01576e+07	1.54599e+07	5.55988e+06	4.28432e+06	5.53384e+06	5.94283e+06	2.21993e+07	2.10857e+07	2.05825e+07	2.055e+07	2.12886e+07	2.21251e+07	2.11104e+07
8.5_931.657913916667	Sqdg(42:1)	Saccharolipids,SL	Glycoglycerolipid	SQDG	0.206965	Down	0.000428236	0.00335707	1.67644	mPhoD7/WT	8.5	931.655	C51 H95 O12 S1	M-H	C	SQDG(42:1)	(42:1)	(42:1)	NA	NA	Saccharolipids,SL	Glycoglycerolipid	SQDG	NA	NA	NA	NA	NA	42	1	1.09688e+07	1.39576e+07	1.25354e+07	1.29021e+07	1.51384e+07	1.40385e+07	4.1013e+06	5.3956e+06	1.69627e+06	1.4268e+06	1.97505e+06	1.86715e+06	7.17428e+06	7.04754e+06	7.3768e+06	7.47708e+06	7.47763e+06	7.72562e+06	7.36901e+06
8.01_915.624638083333	Sqdg(41:2)	Saccharolipids,SL	Glycoglycerolipid	SQDG	0.170268	Down	0.000392544	0.00319124	1.7775	mPhoD7/WT	8.01	915.624	C50 H91 O12 S1	M-H	C	SQDG(41:2)	(41:2)	(41:2)	NA	NA	Saccharolipids,SL	Glycoglycerolipid	SQDG	NA	NA	NA	NA	NA	41	2	891002	1.2554e+06	1.07593e+06	1.25532e+06	1.41903e+06	1.37043e+06	286157	431104	104913	85902	132494	196790	664498	690635	678259	662460	668551	616926	628373
4.32_843.531218583333	Sqdg(36:3)	Saccharolipids,SL	Glycoglycerolipid	SQDG	0.145885	Down	0.000351345	0.00302432	1.85101	mPhoD7/WT	4.32	843.53	C45 H79 O12 S1	M-H	C	SQDG(36:3)	(36:3)	(36:3)	NA	NA	Saccharolipids,SL	Glycoglycerolipid	SQDG	NA	NA	NA	NA	NA	36	3	2.40705e+06	7.54645e+06	4.78319e+06	4.39385e+06	6.31988e+06	6.64662e+06	1.02773e+06	2.17108e+06	414810	373752	361392	333698	2.55776e+06	2.57705e+06	3.27772e+06	2.5346e+06	3.17218e+06	2.52873e+06	3.17167e+06
5_1009.6122865	Dgdg(18:1/20:5)	Saccharolipids,SL	Glycoglycerolipid	DGDG	0.0984116	Down	0.000297654	0.00279312	2.08326	mPhoD7/WT	5	1009.61	C54 H89 O17	M+HCOO	A	DGDG(38:6)	(18:1/20:5)	(18:1)	(20:5)	NA	Saccharolipids,SL	Glycoglycerolipid	DGDG	NA	NA	NA	NA	NA	38	6	1.0207e+06	2.82909e+06	1.84565e+06	1.84522e+06	1.92165e+06	1.75697e+06	260332	527192	98661.4	60623.5	79745.4	77551.7	964967	1.03748e+06	1.00926e+06	997673	1.01137e+06	964531	1.01009e+06
1) OPLS-DA模型的VIP≥1 ; 2)Fold Change≥1.2或者≤0.83 ; 3)p-value<0.05
[truncated: 2 more columns]

## Sheet: Table S3
Table S3. Differentially expressed genes (DEGs) involved in the lipid metabolism in the mPhoD/WT comparison.
No.	Gene ID	Log2FC	Q-value	KEGG Orthology	Pathway
1	Phatr3_J50770	11.6625	2.34524e-206	K00864//glycerol kinase [EC:2.7.1.30]+ko04626//Plant-pathogen interaction+ko01100//Metabolic pathways+ko00561//Glycerolipid metabolism	ko04626//Plant-pathogen interaction;ko00561//Glycerolipid metabolism;ko01100//Metabolic pathways
2	Phatr3_J46140	9.77015	5.96773e-77	K00733//xylosylprotein 4-beta-galactosyltransferase [EC:2.4.1.133]+ko01100//Metabolic pathways;K07553//beta-1,4-galactosyltransferase 6 [EC:2.4.1.274]+ko00600//Sphingolipid metabolism+ko01100//Metabolic pathways	ko00600//Sphingolipid metabolism;ko01100//Metabolic pathways
3	Phatr3_J28009	6.95473	0	K09591//steroid 5-alpha-reductase [EC:1.3.1.22]+ko00905//Brassinosteroid biosynthesis+ko01100//Metabolic pathways+ko01110//Biosynthesis of secondary metabolites;K10258//very-long-chain enoyl-CoA reductase [EC:1.3.1.93]+ko01100//Metabolic pathways+ko01110//Biosynthesis of secondary metabolites+ko00062//Fatty acid elongation+ko01212//Fatty acid metabolism+ko01040//Biosynthesis of unsaturated fatty …	ko01100//Metabolic pathways;ko00905//Brassinosteroid biosynthesis;ko01040//Biosynthesis of unsaturated fatty acids;ko01212//Fatty acid metabolism;ko00062//Fatty acid elongation;ko01110//Biosynthesis of secondary metabolites
4	Phatr3_J44645	6.02705	1.45772e-40	K04711//dihydroceramidase [EC:3.5.1.-]+ko00600//Sphingolipid metabolism+ko01100//Metabolic pathways	ko01100//Metabolic pathways;ko00600//Sphingolipid metabolism
5	Phatr3_J55157	5.87713	1.4698e-09	K02372//3-hydroxyacyl-[acyl-carrier-protein] dehydratase [EC:4.2.1.59]+ko01240//Biosynthesis of cofactors+ko01100//Metabolic pathways+ko00061//Fatty acid biosynthesis+ko01212//Fatty acid metabolism+ko00780//Biotin metabolism	ko01212//Fatty acid metabolism;ko00780//Biotin metabolism;ko01100//Metabolic pathways;ko00061//Fatty acid biosynthesis;ko01240//Biosynthesis of cofactors
6	Phatr3_J1129	5.81651	2.86498e-09	K00111//glycerol-3-phosphate dehydrogenase [EC:1.1.5.3]+ko01110//Biosynthesis of secondary metabolites+ko00564//Glycerophospholipid metabolism	ko01110//Biosynthesis of secondary metabolites;ko00564//Glycerophospholipid metabolism
7	Phatr3_J10497	5.66141	1.38965e-273	K07512//mitochondrial enoyl-[acyl-carrier protein] reductase / trans-2-enoyl-CoA reductase [EC:1.3.1.- 1.3.1.38]+ko01100//Metabolic pathways+ko00062//Fatty acid elongation+ko00061//Fatty acid biosynthesis+ko01212//Fatty acid metabolism	ko00062//Fatty acid elongation;ko00061//Fatty acid biosynthesis;ko01100//Metabolic pathways;ko01212//Fatty acid metabolism
8	Phatr3_J7678	5.51961	0	K00981//phosphatidate cytidylyltransferase [EC:2.7.7.41]+ko01100//Metabolic pathways+ko01110//Biosynthesis of secondary metabolites+ko04070//Phosphatidylinositol signaling system+ko00564//Glycerophospholipid metabolism;K00981//phosphatidate cytidylyltransferase [EC:2.7.7.41]+ko01100//Metabolic pathways+ko01110//Biosynthesis of secondary metabolites+ko04070//Phosphatidylinositol signaling system+k…	ko01100//Metabolic pathways;ko04070//Phosphatidylinositol signaling system;ko01110//Biosynthesis of secondary metabolites;ko00564//Glycerophospholipid metabolism
9	Phatr3_EG01331	5.32007	2.90816e-183	K09832//sterol 22-desaturase [EC:1.14.19.41]+ko01100//Metabolic pathways+ko01110//Biosynthesis of secondary metabolites+ko00100//Steroid biosynthesis	ko00100//Steroid biosynthesis;ko01100//Metabolic pathways;ko01110//Biosynthesis of secondary metabolites
10	Phatr3_J52208	4.70362	7.11799e-74	K00121//S-(hydroxymethyl)glutathione dehydrogenase / alcohol dehydrogenase [EC:1.1.1.284 1.1.1.1]+ko00010//Glycolysis / Gluconeogenesis+ko00350//Tyrosine metabolism+ko01100//Metabolic pathways+ko01110//Biosynthesis of secondary metabolites+ko00071//Fatty acid degradation+ko00620//Pyruvate metabolism+ko01200//Carbon metabolism;K13953//alcohol dehydrogenase, propanol-preferring [EC:1.1.1.1]+ko00010…	ko00040//Pentose and glucuronate interconversions;ko00010//Glycolysis / Gluconeogenesis;ko00350//Tyrosine metabolism;ko01200//Carbon metabolism;ko01110//Biosynthesis of secondary metabolites;ko01100//Metabolic pathways;ko00620//Pyruvate metabolism;ko00051//Fructose and mannose metabolism;ko00071//Fatty acid degradation
11	Phatr3_EG00294	4.38676	0	K13519//lysophospholipid acyltransferase [EC:2.3.1.51 2.3.1.23 2.3.1.-]+ko01100//Metabolic pathways+ko01110//Biosynthesis of secondary metabolites+ko00564//Glycerophospholipid metabolism+ko00565//Ether lipid metabolism+ko00561//Glycerolipid metabolism	ko00561//Glycerolipid metabolism;ko01100//Metabolic pathways;ko00565//Ether lipid metabolism;ko00564//Glycerophospholipid metabolism;ko01110//Biosynthesis of secondary metabolites
12	Phatr3_Jdraft1373	4.38493	3.32802e-21	K01054//acylglycerol lipase [EC:3.1.1.23]+ko01100//Metabolic pathways+ko00561//Glycerolipid metabolism	ko00561//Glycerolipid metabolism;ko01100//Metabolic pathways
13	Phatr3_EG01758	4.3161	0.000129391	K01126//glycerophosphoryl diester phosphodiesterase [EC:3.1.4.46]+ko00564//Glycerophospholipid metabolism	ko00564//Glycerophospholipid metabolism
14	Phatr3_EG00309	4.1349	6.03613e-41	K13517//lysophospholipid acyltransferase 1/2 [EC:2.3.1.51 2.3.1.-]+ko01100//Metabolic pathways+ko01110//Biosynthesis of secondary metabolites+ko00564//Glycerophospholipid metabolism+ko00561//Glycerolipid metabolism;K13519//lysophospholipid acyltransferase [EC:2.3.1.51 2.3.1.23 2.3.1.-]+ko01100//Metabolic pathways+ko01110//Biosynthesis of secondary metabolites+ko00564//Glycerophospholipid metaboli…	ko01110//Biosynthesis of secondary metabolites;ko01100//Metabolic pathways;ko00561//Glycerolipid metabolism;ko00564//Glycerophospholipid metabolism;ko00565//Ether lipid metabolism
15	Phatr3_J25769	4.06529	2.5306e-134	K10256//omega-6 fatty acid desaturase / acyl-lipid omega-6 desaturase (Delta-12 desaturase) [EC:1.14.19.6 1.14.19.22]+ko01100//Metabolic pathways+ko01212//Fatty acid metabolism+ko01040//Biosynthesis of unsaturated fatty acids	ko01100//Metabolic pathways;ko01040//Biosynthesis of unsaturated fatty acids;ko01212//Fatty acid metabolism
16	Phatr3_J39710	3.62463	1.92993e-29	K05929//phosphoethanolamine N-methyltransferase [EC:2.1.1.103]+ko00564//Glycerophospholipid metabolism	ko00564//Glycerophospholipid metabolism
17	Phatr3_J16540	3.46097	1.3937e-44	K00128//aldehyde dehydrogenase (NAD+) [EC:1.2.1.3]+ko00410//beta-Alanine metabolism+ko00310//Lysine degradation+ko00010//Glycolysis / Gluconeogenesis+ko00903//Limonene and pinene degradation+ko00380//Tryptophan metabolism+ko01240//Biosynthesis of cofactors+ko00330//Arginine and proline metabolism+ko00280//Valine, leucine and isoleucine degradation+ko00770//Pantothenate and CoA biosynthesis+ko0110…	ko00053//Ascorbate and aldarate metabolism;ko00903//Limonene and pinene degradation;ko00620//Pyruvate metabolism;ko00561//Glycerolipid metabolism;ko00280//Valine, leucine and isoleucine degradation;ko00410//beta-Alanine metabolism;ko00340//Histidine metabolism;ko00380//Tryptophan metabolism;ko01240//Biosynthesis of cofactors;ko00770//Pantothenate and CoA biosynthesis;ko00310//Lysine degradation;k…
18	Phatr3_J50476	3.11602	4.02027e-168	K21952//CASK-interacting protein;K00432//glutathione peroxidase [EC:1.11.1.9]+ko00590//Arachidonic acid metabolism+ko01100//Metabolic pathways+ko00480//Glutathione metabolism	ko01100//Metabolic pathways;ko00480//Glutathione metabolism;ko00590//Arachidonic acid metabolism
19	Phatr3_J44815	2.89073	6.39956e-32	K00249//acyl-CoA dehydrogenase [EC:1.3.8.7]+ko00280//Valine, leucine and isoleucine degradation+ko01100//Metabolic pathways+ko01110//Biosynthesis of secondary metabolites+ko01212//Fatty acid metabolism+ko00071//Fatty acid degradation	ko01100//Metabolic pathways;ko00280//Valine, leucine and isoleucine degradation;ko01110//Biosynthesis of secondary metabolites;ko00071//Fatty acid degradation;ko01212//Fatty acid metabolism
20	Phatr3_J42962	2.84634	0	K00863//triose/dihydroxyacetone kinase / FAD-AMP lyase (cyclizing) [EC:2.7.1.28 2.7.1.29 4.6.1.15]+ko01100//Metabolic pathways+ko00051//Fructose and mannose metabolism+ko01200//Carbon metabolism+ko00561//Glycerolipid metabolism	ko00561//Glycerolipid metabolism;ko01200//Carbon metabolism;ko01100//Metabolic pathways;ko00051//Fructose and mannose metabolism
21	Phatr3_J33463	2.80368	1.45223e-142	K04708//3-dehydrosphinganine reductase [EC:1.1.1.102]+ko00600//Sphingolipid metabolism+ko01100//Metabolic pathways	ko00600//Sphingolipid metabolism;ko01100//Metabolic pathways
22	Phatr3_J34485	2.78932	3.43714e-37	K10244//elongation of very long chain fatty acids protein 5 [EC:2.3.1.199]+ko01100//Metabolic pathways+ko01110//Biosynthesis of secondary metabolites+ko00062//Fatty acid elongation+ko01212//Fatty acid metabolism+ko01040//Biosynthesis of unsaturated fatty acids;K10249//elongation of very long chain fatty acids protein 4 [EC:2.3.1.199]+ko01100//Metabolic pathways+ko01110//Biosynthesis of secondary …	ko00062//Fatty acid elongation;ko01212//Fatty acid metabolism;ko01110//Biosynthesis of secondary metabolites;ko01100//Metabolic pathways;ko01040//Biosynthesis of unsaturated fatty acids
23	Phatr3_EG00369	2.78043	3.53337e-270	K22848//diacylglycerol O-acyltransferase 2, plant [EC:2.3.1.20]+ko01100//Metabolic pathways+ko00561//Glycerolipid metabolism	ko00561//Glycerolipid metabolism;ko01100//Metabolic pathways
24	Phatr3_J18940	2.76885	6.95324e-65	K09458//3-oxoacyl-[acyl-carrier-protein] synthase II [EC:2.3.1.179]+ko01240//Biosynthesis of cofactors+ko01100//Metabolic pathways+ko00061//Fatty acid biosynthesis+ko01212//Fatty acid metabolism+ko00780//Biotin metabolism	ko00061//Fatty acid biosynthesis;ko00780//Biotin metabolism;ko01240//Biosynthesis of cofactors;ko01100//Metabolic pathways;ko01212//Fatty acid metabolism
25	Phatr3_J44868	2.7255	0	K25193//serine decarboxylase [EC:4.1.1.-]+ko00564//Glycerophospholipid metabolism;K25193//serine decarboxylase [EC:4.1.1.-]+ko00564//Glycerophospholipid metabolism	ko00564//Glycerophospholipid metabolism
26	Phatr3_J46659	2.69887	2.38609e-101	K01115//phospholipase D1/2 [EC:3.1.4.4]+ko04144//Endocytosis+ko01100//Metabolic pathways+ko01110//Biosynthesis of secondary metabolites+ko00564//Glycerophospholipid metabolism+ko00565//Ether lipid metabolism;K12199//vacuolar protein sorting-associated protein VTA1+ko04144//Endocytosis	ko04144//Endocytosis;ko01110//Biosynthesis of secondary metabolites;ko01100//Metabolic pathways;ko00564//Glycerophospholipid metabolism;ko00565//Ether lipid metabolism
27	Phatr3_J50252	2.67598	2.55587e-06	K00002//alcohol dehydrogenase (NADP+) [EC:1.1.1.2]+ko00010//Glycolysis / Gluconeogenesis+ko01240//Biosynthesis of cofactors+ko00040//Pentose and glucuronate interconversions+ko01100//Metabolic pathways+ko00053//Ascorbate and aldarate metabolism+ko01110//Biosynthesis of secondary metabolites+ko00620//Pyruvate metabolism+ko00561//Glycerolipid metabolism	ko01100//Metabolic pathways;ko01240//Biosynthesis of cofactors;ko00561//Glycerolipid metabolism;ko00620//Pyruvate metabolism;ko00053//Ascorbate and aldarate metabolism;ko01110//Biosynthesis of secondary metabolites;ko00040//Pentose and glucuronate interconversions;ko00010//Glycolysis / Gluconeogenesis
28	Phatr3_J55209	2.67294	0	K11262//acetyl-CoA carboxylase / biotin carboxylase 1 [EC:6.4.1.2 6.3.4.14 2.1.3.15]+ko00254//Aflatoxin biosynthesis+ko00640//Propanoate metabolism+ko01100//Metabolic pathways+ko01110//Biosynthesis of secondary metabolites+ko00061//Fatty acid biosynthesis+ko01212//Fatty acid metabolism+ko00620//Pyruvate metabolism;K11262//acetyl-CoA carboxylase / biotin carboxylase 1 [EC:6.4.1.2 6.3.4.14 2.1.3.15…	ko00254//Aflatoxin biosynthesis;ko00061//Fatty acid biosynthesis;ko00620//Pyruvate metabolism;ko01100//Metabolic pathways;ko01110//Biosynthesis of secondary metabolites;ko00640//Propanoate metabolism;ko01212//Fatty acid metabolism
29	Phatr3_J37652	2.6385	3.34186e-05	K00645//[acyl-carrier-protein] S-malonyltransferase [EC:2.3.1.39]+ko01100//Metabolic pathways+ko01110//Biosynthesis of secondary metabolites+ko00061//Fatty acid biosynthesis+ko01212//Fatty acid metabolism	ko00061//Fatty acid biosynthesis;ko01110//Biosynthesis of secondary metabolites;ko01212//Fatty acid metabolism;ko01100//Metabolic pathways
30	Phatr3_J48423	2.6049	1.00549e-171	K10256//omega-6 fatty acid desaturase / acyl-lipid omega-6 desaturase (Delta-12 desaturase) [EC:1.14.19.6 1.14.19.22]+ko01100//Metabolic pathways+ko01212//Fatty acid metabolism+ko01040//Biosynthesis of unsaturated fatty acids	ko01100//Metabolic pathways;ko01040//Biosynthesis of unsaturated fatty acids;ko01212//Fatty acid metabolism
31	Phatr3_J17720	2.50781	1.34593e-127	K01897//long-chain acyl-CoA synthetase [EC:6.2.1.3]+ko04146//Peroxisome+ko01100//Metabolic pathways+ko00061//Fatty acid biosynthesis+ko01212//Fatty acid metabolism+ko00071//Fatty acid degradation	ko01100//Metabolic pathways;ko00071//Fatty acid degradation;ko00061//Fatty acid biosynthesis;ko01212//Fatty acid metabolism;ko04146//Peroxisome
32	Phatr3_J20143	2.39121	0	K01897//long-chain acyl-CoA synthetase [EC:6.2.1.3]+ko04146//Peroxisome+ko01100//Metabolic pathways+ko00061//Fatty acid biosynthesis+ko01212//Fatty acid metabolism+ko00071//Fatty acid degradation	ko00071//Fatty acid degradation;ko04146//Peroxisome;ko01100//Metabolic pathways;ko01212//Fatty acid metabolism;ko00061//Fatty acid biosynthesis
33	Phatr3_J42872	2.25343	2.36429e-270	K13621//betaine lipid synthase+ko00564//Glycerophospholipid metabolism;K13621//betaine lipid synthase+ko00564//Glycerophospholipid metabolism	ko00564//Glycerophospholipid metabolism
34	Phatr3_J42990	2.24971	0	K01897//long-chain acyl-CoA synthetase [EC:6.2.1.3]+ko04146//Peroxisome+ko01100//Metabolic pathways+ko00061//Fatty acid biosynthesis+ko01212//Fatty acid metabolism+ko00071//Fatty acid degradation	ko04146//Peroxisome;ko01100//Metabolic pathways;ko01212//Fatty acid metabolism;ko00061//Fatty acid biosynthesis;ko00071//Fatty acid degradation
35	Phatr3_Jdraft559	2.24801	7.1789e-161	K00981//phosphatidate cytidylyltransferase [EC:2.7.7.41]+ko01100//Metabolic pathways+ko01110//Biosynthesis of secondary metabolites+ko04070//Phosphatidylinositol signaling system+ko00564//Glycerophospholipid metabolism	ko00564//Glycerophospholipid metabolism;ko04070//Phosphatidylinositol signaling system;ko01110//Biosynthesis of secondary metabolites;ko01100//Metabolic pathways
36	Phatr3_J52268	2.24282	2.33828e-85	K06128//lysophospholipase I [EC:3.1.1.5]+ko00564//Glycerophospholipid metabolism;K06130//lysophospholipase II [EC:3.1.1.5]+ko00564//Glycerophospholipid metabolism	ko00564//Glycerophospholipid metabolism
37	Phatr3_J31662	2.23763	2.30308e-39	K22848//diacylglycerol O-acyltransferase 2, plant [EC:2.3.1.20]+ko01100//Metabolic pathways+ko00561//Glycerolipid metabolism	ko01100//Metabolic pathways;ko00561//Glycerolipid metabolism
38	Phatr3_J9255	2.19532	1.7898e-88	K10249//elongation of very long chain fatty acids protein 4 [EC:2.3.1.199]+ko01100//Metabolic pathways+ko01110//Biosynthesis of secondary metabolites+ko00062//Fatty acid elongation+ko01212//Fatty acid metabolism+ko01040//Biosynthesis of unsaturated fatty acids;K10244//elongation of very long chain fatty acids protein 5 [EC:2.3.1.199]+ko01100//Metabolic pathways+ko01110//Biosynthesis of secondary …	ko01212//Fatty acid metabolism;ko01110//Biosynthesis of secondary metabolites;ko00062//Fatty acid elongation;ko01100//Metabolic pathways;ko01040//Biosynthesis of unsaturated fatty acids
39	Phatr3_J12280	2.17524	0	K05928//tocopherol O-methyltransferase [EC:2.1.1.95]+ko00130//Ubiquinone and other terpenoid-quinone biosynthesis+ko01240//Biosynthesis of cofactors+ko01100//Metabolic pathways+ko01110//Biosynthesis of secondary metabolites;K18534//MPBQ/MSBQ methyltransferase [EC:2.1.1.295]+ko00130//Ubiquinone and other terpenoid-quinone biosynthesis+ko01240//Biosynthesis of cofactors+ko01100//Metabolic pathways+…	ko01110//Biosynthesis of secondary metabolites;ko00100//Steroid biosynthesis;ko01100//Metabolic pathways;ko00130//Ubiquinone and other terpenoid-quinone biosynthesis;ko01240//Biosynthesis of cofactors
40	Phatr3_J9280	2.17284	2.45398e-33	K01517//manganese-dependent ADP-ribose/CDP-alcohol diphosphatase [EC:3.6.1.13 3.6.1.16 3.6.1.53]+ko00230//Purine metabolism+ko01100//Metabolic pathways+ko00564//Glycerophospholipid metabolism	ko00230//Purine metabolism;ko00564//Glycerophospholipid metabolism;ko01100//Metabolic pathways
41	Phatr3_J52648	2.15899	2.54235e-33	K09458//3-oxoacyl-[acyl-carrier-protein] synthase II [EC:2.3.1.179]+ko01240//Biosynthesis of cofactors+ko01100//Metabolic pathways+ko00061//Fatty acid biosynthesis+ko01212//Fatty acid metabolism+ko00780//Biotin metabolism;K09458//3-oxoacyl-[acyl-carrier-protein] synthase II [EC:2.3.1.179]+ko01240//Biosynthesis of cofactors+ko01100//Metabolic pathways+ko00061//Fatty acid biosynthesis+ko01212//Fatt…	ko01240//Biosynthesis of cofactors;ko00780//Biotin metabolism;ko01100//Metabolic pathways;ko00061//Fatty acid biosynthesis;ko01212//Fatty acid metabolism
42	Phatr3_J14736	2.14632	4.36984e-98	K22374//3''-deamino-3''-oxonicotianamine reductase [EC:1.1.1.285]+ko00999//Biosynthesis of various plant secondary metabolites+ko01100//Metabolic pathways+ko01110//Biosynthesis of secondary metabolites;K00002//alcohol dehydrogenase (NADP+) [EC:1.1.1.2]+ko00010//Glycolysis / Gluconeogenesis+ko01240//Biosynthesis of cofactors+ko00040//Pentose and glucuronate interconversions+ko01100//Metabolic path…	ko01110//Biosynthesis of secondary metabolites;ko00053//Ascorbate and aldarate metabolism;ko01240//Biosynthesis of cofactors;ko00040//Pentose and glucuronate interconversions;ko00010//Glycolysis / Gluconeogenesis;ko01100//Metabolic pathways;ko00999//Biosynthesis of various plant secondary metabolites;ko00561//Glycerolipid metabolism;ko00620//Pyruvate metabolism
43	Phatr3_J41886	2.13513	3.31264e-247	K09841//xanthoxin dehydrogenase [EC:1.1.1.288]+ko00906//Carotenoid biosynthesis+ko01100//Metabolic pathways+ko01110//Biosynthesis of secondary metabolites;K00059//3-oxoacyl-[acyl-carrier protein] reductase [EC:1.1.1.100]+ko01240//Biosynthesis of cofactors+ko01100//Metabolic pathways+ko01110//Biosynthesis of secondary metabolites+ko00061//Fatty acid biosynthesis+ko01212//Fatty acid metabolism+ko00…	ko00906//Carotenoid biosynthesis;ko04141//Protein processing in endoplasmic reticulum;ko01212//Fatty acid metabolism;ko01100//Metabolic pathways;ko01240//Biosynthesis of cofactors;ko00061//Fatty acid biosynthesis;ko01110//Biosynthesis of secondary metabolites;ko00780//Biotin metabolism
44	Phatr3_J12757	2.12238	2.69223e-44	K05351//D-xylulose reductase [EC:1.1.1.9]+ko00040//Pentose and glucuronate interconversions+ko01100//Metabolic pathways;K00008//L-iditol 2-dehydrogenase [EC:1.1.1.14]+ko00040//Pentose and glucuronate interconversions+ko01100//Metabolic pathways+ko00051//Fructose and mannose metabolism;K00121//S-(hydroxymethyl)glutathione dehydrogenase / alcohol dehydrogenase [EC:1.1.1.284 1.1.1.1]+ko00010//Glycol…	ko00040//Pentose and glucuronate interconversions;ko00010//Glycolysis / Gluconeogenesis;ko00620//Pyruvate metabolism;ko01100//Metabolic pathways;ko00350//Tyrosine metabolism;ko00071//Fatty acid degradation;ko01200//Carbon metabolism;ko01110//Biosynthesis of secondary metabolites;ko00051//Fructose and mannose metabolism
45	Phatr3_J41254	2.11089	1.82854e-32	K01054//acylglycerol lipase [EC:3.1.1.23]+ko01100//Metabolic pathways+ko00561//Glycerolipid metabolism;K18368//caffeoylshikimate esterase [EC:3.1.1.-]+ko01100//Metabolic pathways+ko01110//Biosynthesis of secondary metabolites+ko00940//Phenylpropanoid biosynthesis	ko00940//Phenylpropanoid biosynthesis;ko01110//Biosynthesis of secondary metabolites;ko00561//Glycerolipid metabolism;ko01100//Metabolic pathways
46	Phatr3_J10068	2.04265	5.47042e-12	K00208//enoyl-[acyl-carrier protein] reductase I [EC:1.3.1.9 1.3.1.10]+ko01240//Biosynthesis of cofactors+ko01100//Metabolic pathways+ko01110//Biosynthesis of secondary metabolites+ko00061//Fatty acid biosynthesis+ko01212//Fatty acid metabolism+ko00780//Biotin metabolism	ko00061//Fatty acid biosynthesis;ko01240//Biosynthesis of cofactors;ko01100//Metabolic pathways;ko01212//Fatty acid metabolism;ko01110//Biosynthesis of secondary metabolites;ko00780//Biotin metabolism
47	Phatr3_J42907	1.85699	6.92405e-74	K00249//acyl-CoA dehydrogenase [EC:1.3.8.7]+ko00280//Valine, leucine and isoleucine degradation+ko01100//Metabolic pathways+ko01110//Biosynthesis of secondary metabolites+ko01212//Fatty acid metabolism+ko00071//Fatty acid degradation	ko01100//Metabolic pathways;ko01212//Fatty acid metabolism;ko00071//Fatty acid degradation;ko01110//Biosynthesis of secondary metabolites;ko00280//Valine, leucine and isoleucine degradation
48	Phatr3_J42757	1.84815	0	K15730//cytosolic prostaglandin-E synthase [EC:5.3.99.3]+ko00590//Arachidonic acid metabolism+ko01100//Metabolic pathways;K15730//cytosolic prostaglandin-E synthase [EC:5.3.99.3]+ko00590//Arachidonic acid metabolism+ko01100//Metabolic pathways	ko01100//Metabolic pathways;ko00590//Arachidonic acid metabolism
49	Phatr3_J50356	1.80127	1.78406e-52	K06119//sulfoquinovosyltransferase [EC:2.4.1.-]+ko01100//Metabolic pathways+ko00561//Glycerolipid metabolism	ko00561//Glycerolipid metabolism;ko01100//Metabolic pathways
50	Phatr3_J13073	1.79695	9.47613e-160	K00059//3-oxoacyl-[acyl-carrier protein] reductase [EC:1.1.1.100]+ko01240//Biosynthesis of cofactors+ko01100//Metabolic pathways+ko01110//Biosynthesis of secondary metabolites+ko00061//Fatty acid biosynthesis+ko01212//Fatty acid metabolism+ko00780//Biotin metabolism	ko01212//Fatty acid metabolism;ko01240//Biosynthesis of cofactors;ko00061//Fatty acid biosynthesis;ko00780//Biotin metabolism;ko01100//Metabolic pathways;ko01110//Biosynthesis of secondary metabolites
51	Phatr3_J44831	1.74188	6.00388e-156	K10703//very-long-chain (3R)-3-hydroxyacyl-CoA dehydratase [EC:4.2.1.134]+ko01100//Metabolic pathways+ko01110//Biosynthesis of secondary metabolites+ko00062//Fatty acid elongation+ko01212//Fatty acid metabolism+ko01040//Biosynthesis of unsaturated fatty acids	ko01110//Biosynthesis of secondary metabolites;ko00062//Fatty acid elongation;ko01040//Biosynthesis of unsaturated fatty acids;ko01100//Metabolic pathways;ko01212//Fatty acid metabolism
52	Phatr3_J6288	1.73408	5.9855e-66	K01094//phosphatidylglycerophosphatase GEP4 [EC:3.1.3.27]+ko01100//Metabolic pathways+ko00564//Glycerophospholipid metabolism	ko00564//Glycerophospholipid metabolism;ko01100//Metabolic pathways
53	Phatr3_J5780	1.70672	1.60203e-16	K00059//3-oxoacyl-[acyl-carrier protein] reductase [EC:1.1.1.100]+ko01240//Biosynthesis of cofactors+ko01100//Metabolic pathways+ko01110//Biosynthesis of secondary metabolites+ko00061//Fatty acid biosynthesis+ko01212//Fatty acid metabolism+ko00780//Biotin metabolism	ko01212//Fatty acid metabolism;ko01240//Biosynthesis of cofactors;ko01100//Metabolic pathways;ko01110//Biosynthesis of secondary metabolites;ko00061//Fatty acid biosynthesis;ko00780//Biotin metabolism
54	Phatr3_EG02496	1.70672	1.60203e-16	K00059//3-oxoacyl-[acyl-carrier protein] reductase [EC:1.1.1.100]+ko01240//Biosynthesis of cofactors+ko01100//Metabolic pathways+ko01110//Biosynthesis of secondary metabolites+ko00061//Fatty acid biosynthesis+ko01212//Fatty acid metabolism+ko00780//Biotin metabolism	ko00061//Fatty acid biosynthesis;ko01110//Biosynthesis of secondary metabolites;ko01240//Biosynthesis of cofactors;ko01100//Metabolic pathways;ko01212//Fatty acid metabolism;ko00780//Biotin metabolism
55	Phatr3_J33864	1.70469	4.92707e-64	K00993//ethanolaminephosphotransferase [EC:2.7.8.1]+ko00440//Phosphonate and phosphinate metabolism+ko01100//Metabolic pathways+ko01110//Biosynthesis of secondary metabolites+ko00564//Glycerophospholipid metabolism+ko00565//Ether lipid metabolism	ko00565//Ether lipid metabolism;ko01110//Biosynthesis of secondary metabolites;ko00564//Glycerophospholipid metabolism;ko00440//Phosphonate and phosphinate metabolism;ko01100//Metabolic pathways
56	Phatr3_EG02467	1.70277	8.85071e-187	K00002//alcohol dehydrogenase (NADP+) [EC:1.1.1.2]+ko00010//Glycolysis / Gluconeogenesis+ko01240//Biosynthesis of cofactors+ko00040//Pentose and glucuronate interconversions+ko01100//Metabolic pathways+ko00053//Ascorbate and aldarate metabolism+ko01110//Biosynthesis of secondary metabolites+ko00620//Pyruvate metabolism+ko00561//Glycerolipid metabolism	ko00010//Glycolysis / Gluconeogenesis;ko01240//Biosynthesis of cofactors;ko01100//Metabolic pathways;ko01110//Biosynthesis of secondary metabolites;ko00561//Glycerolipid metabolism;ko00040//Pentose and glucuronate interconversions;ko00620//Pyruvate metabolism;ko00053//Ascorbate and aldarate metabolism
57	Phatr3_J48864	1.69847	0	K23558//plant 3beta-hydroxysteroid-4alpha-carboxylate 3-dehydrogenase [EC:1.1.1.418]+ko01100//Metabolic pathways+ko01110//Biosynthesis of secondary metabolites+ko00100//Steroid biosynthesis	ko00100//Steroid biosynthesis;ko01110//Biosynthesis of secondary metabolites;ko01100//Metabolic pathways
58	Phatr3_J33007	1.6333	1.37507e-138	K10251//17beta-estradiol 17-dehydrogenase / very-long-chain 3-oxoacyl-CoA reductase [EC:1.1.1.62 1.1.1.330]+ko01100//Metabolic pathways+ko01110//Biosynthesis of secondary metabolites+ko00062//Fatty acid elongation+ko01212//Fatty acid metabolism+ko01040//Biosynthesis of unsaturated fatty acids	ko01110//Biosynthesis of secondary metabolites;ko00062//Fatty acid elongation;ko01040//Biosynthesis of unsaturated fatty acids;ko01212//Fatty acid metabolism;ko01100//Metabolic pathways
59	Phatr3_J51560	1.55127	5.12114e-52	K10251//17beta-estradiol 17-dehydrogenase / very-long-chain 3-oxoacyl-CoA reductase [EC:1.1.1.62 1.1.1.330]+ko01100//Metabolic pathways+ko01110//Biosynthesis of secondary metabolites+ko00062//Fatty acid elongation+ko01212//Fatty acid metabolism+ko01040//Biosynthesis of unsaturated fatty acids	ko01110//Biosynthesis of secondary metabolites;ko01100//Metabolic pathways;ko01040//Biosynthesis of unsaturated fatty acids;ko01212//Fatty acid metabolism;ko00062//Fatty acid elongation
60	Phatr3_J44646	1.52941	1.55754e-251	K04711//dihydroceramidase [EC:3.5.1.-]+ko00600//Sphingolipid metabolism+ko01100//Metabolic pathways	ko01100//Metabolic pathways;ko00600//Sphingolipid metabolism
61	Phatr3_EG02290	1.52084	1.44493e-63	K01823//isopentenyl-diphosphate Delta-isomerase [EC:5.3.3.2]+ko00900//Terpenoid backbone biosynthesis+ko01100//Metabolic pathways+ko01110//Biosynthesis of secondary metabolites;K00801//farnesyl-diphosphate farnesyltransferase [EC:2.5.1.21]+ko00909//Sesquiterpenoid and triterpenoid biosynthesis+ko01100//Metabolic pathways+ko01110//Biosynthesis of secondary metabolites+ko00100//Steroid biosynthesis	ko00909//Sesquiterpenoid and triterpenoid biosynthesis;ko00100//Steroid biosynthesis;ko01110//Biosynthesis of secondary metabolites;ko01100//Metabolic pathways;ko00900//Terpenoid backbone biosynthesis
62	Phatr3_J47576	1.51583	2.8268e-36	K00995//CDP-diacylglycerol---glycerol-3-phosphate 3-phosphatidyltransferase [EC:2.7.8.5]+ko01100//Metabolic pathways+ko00564//Glycerophospholipid metabolism	ko01100//Metabolic pathways;ko00564//Glycerophospholipid metabolism
63	Phatr3_J37086	1.50638	2.31824e-37	K00993//ethanolaminephosphotransferase [EC:2.7.8.1]+ko00440//Phosphonate and phosphinate metabolism+ko01100//Metabolic pathways+ko01110//Biosynthesis of secondary metabolites+ko00564//Glycerophospholipid metabolism+ko00565//Ether lipid metabolism	ko00440//Phosphonate and phosphinate metabolism;ko00565//Ether lipid metabolism;ko00564//Glycerophospholipid metabolism;ko01110//Biosynthesis of secondary metabolites;ko01100//Metabolic pathways
64	Phatr3_J19513	1.47804	1.15886e-93	K18592//gamma-glutamyltranspeptidase / glutathione hydrolase / leukotriene-C4 hydrolase [EC:2.3.2.2 3.4.19.13 3.4.19.14]+ko00430//Taurine and hypotaurine metabolism+ko00590//Arachidonic acid metabolism+ko01100//Metabolic pathways+ko00460//Cyanoamino acid metabolism+ko00480//Glutathione metabolism	ko00460//Cyanoamino acid metabolism;ko00430//Taurine and hypotaurine metabolism;ko00590//Arachidonic acid metabolism;ko00480//Glutathione metabolism;ko01100//Metabolic pathways
65	Phatr3_J13005	1.42526	1.56466e-147	K00432//glutathione peroxidase [EC:1.11.1.9]+ko00590//Arachidonic acid metabolism+ko01100//Metabolic pathways+ko00480//Glutathione metabolism	ko01100//Metabolic pathways;ko00480//Glutathione metabolism;ko00590//Arachidonic acid metabolism
66	Phatr3_J11916	1.39853	1.36531e-21	K00655//1-acyl-sn-glycerol-3-phosphate acyltransferase [EC:2.3.1.51]+ko01100//Metabolic pathways+ko01110//Biosynthesis of secondary metabolites+ko00564//Glycerophospholipid metabolism+ko00561//Glycerolipid metabolism	ko00561//Glycerolipid metabolism;ko00564//Glycerophospholipid metabolism;ko01100//Metabolic pathways;ko01110//Biosynthesis of secondary metabolites
67	Phatr3_EG01143	1.39636	1.52412e-57	K13508//glycerol-3-phosphate acyltransferase [EC:2.3.1.15 2.3.1.198]+ko01100//Metabolic pathways+ko01110//Biosynthesis of secondary metabolites+ko00564//Glycerophospholipid metabolism+ko00561//Glycerolipid metabolism;K01528//dynamin 1/3 [EC:3.6.5.5]+ko04144//Endocytosis	ko01100//Metabolic pathways;ko01110//Biosynthesis of secondary metabolites;ko04144//Endocytosis;ko00561//Glycerolipid metabolism;ko00564//Glycerophospholipid metabolism
68	Phatr3_J11192	1.36282	1.61234e-105	K00065//2-dehydro-3-deoxy-D-gluconate 5-dehydrogenase [EC:1.1.1.127]+ko00040//Pentose and glucuronate interconversions+ko01100//Metabolic pathways;K00059//3-oxoacyl-[acyl-carrier protein] reductase [EC:1.1.1.100]+ko01240//Biosynthesis of cofactors+ko01100//Metabolic pathways+ko01110//Biosynthesis of secondary metabolites+ko00061//Fatty acid biosynthesis+ko01212//Fatty acid metabolism+ko00780//Bio…	ko01212//Fatty acid metabolism;ko00040//Pentose and glucuronate interconversions;ko00061//Fatty acid biosynthesis;ko00780//Biotin metabolism;ko01240//Biosynthesis of cofactors;ko01100//Metabolic pathways;ko01110//Biosynthesis of secondary metabolites
69	Phatr3_J42917	1.29451	1.16299e-83	K01062//platelet-activating factor acetylhydrolase [EC:3.1.1.47]+ko01100//Metabolic pathways+ko00565//Ether lipid metabolism	ko01100//Metabolic pathways;ko00565//Ether lipid metabolism
70	Phatr3_J43469	1.27434	1.66183e-34	K22848//diacylglycerol O-acyltransferase 2, plant [EC:2.3.1.20]+ko01100//Metabolic pathways+ko00561//Glycerolipid metabolism	ko01100//Metabolic pathways;ko00561//Glycerolipid metabolism
71	Phatr3_J55192	1.2663	1.76624e-214	K07511//enoyl-CoA hydratase [EC:4.2.1.17]+ko00410//beta-Alanine metabolism+ko00310//Lysine degradation+ko00380//Tryptophan metabolism+ko00280//Valine, leucine and isoleucine degradation+ko00640//Propanoate metabolism+ko01100//Metabolic pathways+ko00650//Butanoate metabolism+ko01110//Biosynthesis of secondary metabolites+ko00062//Fatty acid elongation+ko01212//Fatty acid metabolism+ko00071//Fatty …	ko00280//Valine, leucine and isoleucine degradation;ko01110//Biosynthesis of secondary metabolites;ko00410//beta-Alanine metabolism;ko00380//Tryptophan metabolism;ko00650//Butanoate metabolism;ko01100//Metabolic pathways;ko00071//Fatty acid degradation;ko01212//Fatty acid metabolism;ko01200//Carbon metabolism;ko00062//Fatty acid elongation;ko00640//Propanoate metabolism;ko00310//Lysine degradation
72	Phatr3_J13602	1.2541	9.28323e-66	K01254//leukotriene-A4 hydrolase [EC:3.3.2.6]+ko00590//Arachidonic acid metabolism+ko01100//Metabolic pathways	ko01100//Metabolic pathways;ko00590//Arachidonic acid metabolism
73	Phatr3_J14294	1.23956	5.09891e-160	K00600//glycine hydroxymethyltransferase [EC:2.1.2.1]+ko01240//Biosynthesis of cofactors+ko00670//One carbon pool by folate+ko01230//Biosynthesis of amino acids+ko01100//Metabolic pathways+ko01110//Biosynthesis of secondary metabolites+ko00460//Cyanoamino acid metabolism+ko00260//Glycine, serine and threonine metabolism+ko01200//Carbon metabolism+ko00630//Glyoxylate and dicarboxylate metabolism;K…	ko00564//Glycerophospholipid metabolism;ko00460//Cyanoamino acid metabolism;ko00670//One carbon pool by folate;ko00630//Glyoxylate and dicarboxylate metabolism;ko01100//Metabolic pathways;ko01230//Biosynthesis of amino acids;ko01110//Biosynthesis of secondary metabolites;ko01200//Carbon metabolism;ko00260//Glycine, serine and threonine metabolism;ko01240//Biosynthesis of cofactors
74	Phatr3_J35977	1.2212	5.26828e-116	K13519//lysophospholipid acyltransferase [EC:2.3.1.51 2.3.1.23 2.3.1.-]+ko01100//Metabolic pathways+ko01110//Biosynthesis of secondary metabolites+ko00564//Glycerophospholipid metabolism+ko00565//Ether lipid metabolism+ko00561//Glycerolipid metabolism	ko00561//Glycerolipid metabolism;ko01110//Biosynthesis of secondary metabolites;ko00565//Ether lipid metabolism;ko00564//Glycerophospholipid metabolism;ko01100//Metabolic pathways
75	Phatr3_J43010	1.20632	3.09973e-31	K00999//CDP-diacylglycerol--inositol 3-phosphatidyltransferase [EC:2.7.8.11]+ko01100//Metabolic pathways+ko04070//Phosphatidylinositol signaling system+ko00564//Glycerophospholipid metabolism+ko00562//Inositol phosphate metabolism	ko01100//Metabolic pathways;ko00562//Inositol phosphate metabolism;ko04070//Phosphatidylinositol signaling system;ko00564//Glycerophospholipid metabolism
76	Phatr3_J48977	1.20116	4.26878e-54	K04708//3-dehydrosphinganine reductase [EC:1.1.1.102]+ko00600//Sphingolipid metabolism+ko01100//Metabolic pathways	ko01100//Metabolic pathways;ko00600//Sphingolipid metabolism
77	Phatr3_J49163	1.18808	4.61878e-38	K24621//very-long-chain ceramide synthase [EC:2.3.1.297]+ko00600//Sphingolipid metabolism+ko01100//Metabolic pathways;K04709//very-long-chain ceramide synthase [EC:2.3.1.297]+ko00600//Sphingolipid metabolism+ko01100//Metabolic pathways	ko00600//Sphingolipid metabolism;ko01100//Metabolic pathways
78	Phatr3_EG01052	1.17691	1.05215e-28	K05309//microsomal prostaglandin-E synthase 2 [EC:5.3.99.3]+ko00590//Arachidonic acid metabolism+ko01100//Metabolic pathways;K05309//microsomal prostaglandin-E synthase 2 [EC:5.3.99.3]+ko00590//Arachidonic acid metabolism+ko01100//Metabolic pathways	ko01100//Metabolic pathways;ko00590//Arachidonic acid metabolism
79	Phatr3_J10454	1.17485	1.8516e-73	K01074//palmitoyl-protein thioesterase [EC:3.1.2.22]+ko01100//Metabolic pathways+ko00062//Fatty acid elongation+ko01212//Fatty acid metabolism	ko01212//Fatty acid metabolism;ko00062//Fatty acid elongation;ko01100//Metabolic pathways
80	Phatr3_EG02525	1.1588	0	K03715//1,2-diacylglycerol 3-beta-galactosyltransferase [EC:2.4.1.46]+ko01100//Metabolic pathways+ko00561//Glycerolipid metabolism;K00262//glutamate dehydrogenase (NADP+) [EC:1.4.1.4]+ko00250//Alanine, aspartate and glutamate metabolism+ko00910//Nitrogen metabolism+ko00220//Arginine biosynthesis+ko01100//Metabolic pathways	ko00561//Glycerolipid metabolism;ko00250//Alanine, aspartate and glutamate metabolism;ko00910//Nitrogen metabolism;ko01100//Metabolic pathways;ko00220//Arginine biosynthesis
81	Phatr3_J40315	1.15752	7.98521e-153	K10527//enoyl-CoA hydratase/3-hydroxyacyl-CoA dehydrogenase [EC:4.2.1.17 1.1.1.35 1.1.1.211]+ko00592//alpha-Linolenic acid metabolism+ko01100//Metabolic pathways+ko01110//Biosynthesis of secondary metabolites+ko01212//Fatty acid metabolism+ko00071//Fatty acid degradation	ko01212//Fatty acid metabolism;ko00071//Fatty acid degradation;ko01100//Metabolic pathways;ko00592//alpha-Linolenic acid metabolism;ko01110//Biosynthesis of secondary metabolites
82	Phatr3_J49702	1.15181	3.38675e-55	K00679//phospholipid:diacylglycerol acyltransferase [EC:2.3.1.158]+ko01100//Metabolic pathways+ko00561//Glycerolipid metabolism	ko01100//Metabolic pathways;ko00561//Glycerolipid metabolism
83	Phatr3_J50182	1.11942	1.81423e-94	K00864//glycerol kinase [EC:2.7.1.30]+ko04626//Plant-pathogen interaction+ko01100//Metabolic pathways+ko00561//Glycerolipid metabolism	ko04626//Plant-pathogen interaction;ko00561//Glycerolipid metabolism;ko01100//Metabolic pathways
84	Phatr3_J26714	1.11174	2.25663e-41	K15397//3-ketoacyl-CoA synthase [EC:2.3.1.199]+ko04626//Plant-pathogen interaction+ko01100//Metabolic pathways+ko01110//Biosynthesis of secondary metabolites+ko00062//Fatty acid elongation	ko01100//Metabolic pathways;ko04626//Plant-pathogen interaction;ko00062//Fatty acid elongation;ko01110//Biosynthesis of secondary metabolites
85	Phatr3_J30823	1.10505	6.31249e-54	K00002//alcohol dehydrogenase (NADP+) [EC:1.1.1.2]+ko00010//Glycolysis / Gluconeogenesis+ko01240//Biosynthesis of cofactors+ko00040//Pentose and glucuronate interconversions+ko01100//Metabolic pathways+ko00053//Ascorbate and aldarate metabolism+ko01110//Biosynthesis of secondary metabolites+ko00620//Pyruvate metabolism+ko00561//Glycerolipid metabolism	ko00053//Ascorbate and aldarate metabolism;ko01240//Biosynthesis of cofactors;ko01110//Biosynthesis of secondary metabolites;ko00010//Glycolysis / Gluconeogenesis;ko00620//Pyruvate metabolism;ko01100//Metabolic pathways;ko00561//Glycerolipid metabolism;ko00040//Pentose and glucuronate interconversions
86	Phatr3_J52110	1.08682	3.09952e-12	K14286//ethanolamine-phosphate phospho-lyase [EC:4.2.3.2]+ko01100//Metabolic pathways+ko00564//Glycerophospholipid metabolism;K00827//alanine-glyoxylate transaminase / (R)-3-amino-2-methylpropionate-pyruvate transaminase [EC:2.6.1.44 2.6.1.40]+ko00250//Alanine, aspartate and glutamate metabolism+ko00280//Valine, leucine and isoleucine degradation+ko01100//Metabolic pathways+ko01110//Biosynthesis …	ko00260//Glycine, serine and threonine metabolism;ko01100//Metabolic pathways;ko01110//Biosynthesis of secondary metabolites;ko00250//Alanine, aspartate and glutamate metabolism;ko00280//Valine, leucine and isoleucine degradation;ko00270//Cysteine and methionine metabolism;ko00564//Glycerophospholipid metabolism
87	Phatr3_J10852	1.03315	5.50423e-57	K14424//plant 4alpha-monomethylsterol monooxygenase [EC:1.14.18.11]+ko01100//Metabolic pathways+ko01110//Biosynthesis of secondary metabolites+ko00100//Steroid biosynthesis	ko00100//Steroid biosynthesis;ko01100//Metabolic pathways;ko01110//Biosynthesis of secondary metabolites
88	Phatr3_J10306	1.03013	2.01092e-32	K00059//3-oxoacyl-[acyl-carrier protein] reductase [EC:1.1.1.100]+ko01240//Biosynthesis of cofactors+ko01100//Metabolic pathways+ko01110//Biosynthesis of secondary metabolites+ko00061//Fatty acid biosynthesis+ko01212//Fatty acid metabolism+ko00780//Biotin metabolism;K00059//3-oxoacyl-[acyl-carrier protein] reductase [EC:1.1.1.100]+ko01240//Biosynthesis of cofactors+ko01100//Metabolic pathways+ko0…	ko01100//Metabolic pathways;ko01110//Biosynthesis of secondary metabolites;ko01240//Biosynthesis of cofactors;ko00061//Fatty acid biosynthesis;ko00780//Biotin metabolism;ko01212//Fatty acid metabolism
89	Phatr3_J12884	1.02005	1.49672e-185	K09480//digalactosyldiacylglycerol synthase [EC:2.4.1.241]+ko01100//Metabolic pathways+ko00561//Glycerolipid metabolism	ko01100//Metabolic pathways;ko00561//Glycerolipid metabolism
90	Phatr3_J43116	1.01585	3.62282e-102	K09480//digalactosyldiacylglycerol synthase [EC:2.4.1.241]+ko01100//Metabolic pathways+ko00561//Glycerolipid metabolism;K09480//digalactosyldiacylglycerol synthase [EC:2.4.1.241]+ko01100//Metabolic pathways+ko00561//Glycerolipid metabolism;K09480//digalactosyldiacylglycerol synthase [EC:2.4.1.241]+ko01100//Metabolic pathways+ko00561//Glycerolipid metabolism	ko01100//Metabolic pathways;ko00561//Glycerolipid metabolism
91	Phatr3_J12303	1.01507	4.12412e-08	K11163//dehydrogenase/reductase SDR family member 1 [EC:1.1.-.-];K00059//3-oxoacyl-[acyl-carrier protein] reductase [EC:1.1.1.100]+ko01240//Biosynthesis of cofactors+ko01100//Metabolic pathways+ko01110//Biosynthesis of secondary metabolites+ko00061//Fatty acid biosynthesis+ko01212//Fatty acid metabolism+ko00780//Biotin metabolism	ko01100//Metabolic pathways;ko00780//Biotin metabolism;ko01240//Biosynthesis of cofactors;ko01212//Fatty acid metabolism;ko00061//Fatty acid biosynthesis;ko01110//Biosynthesis of secondary metabolites
92	Phatr3_J46383	1.01373	2.78009e-44	K04712//sphingolipid 4-desaturase/C4-monooxygenase [EC:1.14.19.17 1.14.18.5]+ko00600//Sphingolipid metabolism+ko01100//Metabolic pathways	ko01100//Metabolic pathways;ko00600//Sphingolipid metabolism
93	Phatr3_J46897	1.00973	3.06815e-152	K00128//aldehyde dehydrogenase (NAD+) [EC:1.2.1.3]+ko00410//beta-Alanine metabolism+ko00310//Lysine degradation+ko00010//Glycolysis / Gluconeogenesis+ko00903//Limonene and pinene degradation+ko00380//Tryptophan metabolism+ko01240//Biosynthesis of cofactors+ko00330//Arginine and proline metabolism+ko00280//Valine, leucine and isoleucine degradation+ko00770//Pantothenate and CoA biosynthesis+ko0110…	ko00053//Ascorbate and aldarate metabolism;ko00903//Limonene and pinene degradation;ko00770//Pantothenate and CoA biosynthesis;ko00340//Histidine metabolism;ko01100//Metabolic pathways;ko00280//Valine, leucine and isoleucine degradation;ko00310//Lysine degradation;ko00561//Glycerolipid metabolism;ko00071//Fatty acid degradation;ko00410//beta-Alanine metabolism;ko00380//Tryptophan metabolism;ko006…
94	Phatr3_J12431	1.00552	1.127e-188	K01115//phospholipase D1/2 [EC:3.1.4.4]+ko04144//Endocytosis+ko01100//Metabolic pathways+ko01110//Biosynthesis of secondary metabolites+ko00564//Glycerophospholipid metabolism+ko00565//Ether lipid metabolism;K01115//phospholipase D1/2 [EC:3.1.4.4]+ko04144//Endocytosis+ko01100//Metabolic pathways+ko01110//Biosynthesis of secondary metabolites+ko00564//Glycerophospholipid metabolism+ko00565//Ether …	ko01100//Metabolic pathways;ko01110//Biosynthesis of secondary metabolites;ko04144//Endocytosis;ko00564//Glycerophospholipid metabolism;ko00565//Ether lipid metabolism
95	Phatr3_J45294	-1.01364	3.19486e-48	K16066//3-hydroxy acid dehydrogenase / malonic semialdehyde reductase [EC:1.1.1.381 1.1.1.-]+ko01100//Metabolic pathways+ko00260//Glycine, serine and threonine metabolism+ko00240//Pyrimidine metabolism;K00059//3-oxoacyl-[acyl-carrier protein] reductase [EC:1.1.1.100]+ko01240//Biosynthesis of cofactors+ko01100//Metabolic pathways+ko01110//Biosynthesis of secondary metabolites+ko00061//Fatty acid b…	ko00061//Fatty acid biosynthesis;ko01110//Biosynthesis of secondary metabolites;ko01240//Biosynthesis of cofactors;ko01100//Metabolic pathways;ko00240//Pyrimidine metabolism;ko00260//Glycine, serine and threonine metabolism;ko00780//Biotin metabolism;ko01212//Fatty acid metabolism
96	Phatr3_J37658	-1.02877	2.38349e-107	K04097//prostaglandin-H2 D-isomerase / glutathione transferase [EC:5.3.99.2 2.5.1.18]+ko00590//Arachidonic acid metabolism+ko01100//Metabolic pathways+ko00480//Glutathione metabolism	ko00590//Arachidonic acid metabolism;ko01100//Metabolic pathways;ko00480//Glutathione metabolism
97	Phatr3_J31367	-1.07544	0	K05894//12-oxophytodienoic acid reductase [EC:1.3.1.42]+ko00592//alpha-Linolenic acid metabolism+ko01100//Metabolic pathways+ko01110//Biosynthesis of secondary metabolites	ko00592//alpha-Linolenic acid metabolism;ko01110//Biosynthesis of secondary metabolites;ko01100//Metabolic pathways
98	Phatr3_J19979	-1.08125	0	K00232//acyl-CoA oxidase [EC:1.3.3.6]+ko00410//beta-Alanine metabolism+ko04146//Peroxisome+ko00640//Propanoate metabolism+ko00592//alpha-Linolenic acid metabolism+ko01100//Metabolic pathways+ko01110//Biosynthesis of secondary metabolites+ko01212//Fatty acid metabolism+ko01040//Biosynthesis of unsaturated fatty acids+ko00071//Fatty acid degradation+ko01200//Carbon metabolism;K00232//acyl-CoA oxida…	ko01200//Carbon metabolism;ko00410//beta-Alanine metabolism;ko01100//Metabolic pathways;ko04146//Peroxisome;ko01110//Biosynthesis of secondary metabolites;ko01212//Fatty acid metabolism;ko00592//alpha-Linolenic acid metabolism;ko00071//Fatty acid degradation;ko00640//Propanoate metabolism;ko01040//Biosynthesis of unsaturated fatty acids
99	Phatr3_EG02454	-1.08527	0	K06119//sulfoquinovosyltransferase [EC:2.4.1.-]+ko01100//Metabolic pathways+ko00561//Glycerolipid metabolism;K11434//type I protein arginine methyltransferase [EC:2.1.1.319]	ko01100//Metabolic pathways;ko00561//Glycerolipid metabolism
100	Phatr3_J34489	-1.11998	7.7394e-262	K18368//caffeoylshikimate esterase [EC:3.1.1.-]+ko01100//Metabolic pathways+ko01110//Biosynthesis of secondary metabolites+ko00940//Phenylpropanoid biosynthesis;K01054//acylglycerol lipase [EC:3.1.1.23]+ko01100//Metabolic pathways+ko00561//Glycerolipid metabolism	ko00940//Phenylpropanoid biosynthesis;ko01100//Metabolic pathways;ko01110//Biosynthesis of secondary metabolites;ko00561//Glycerolipid metabolism
101	Phatr3_J48799	-1.13453	0	K14674//TAG lipase / steryl ester hydrolase / phospholipase A2 / LPA acyltransferase [EC:3.1.1.3 3.1.1.13 3.1.1.4 2.3.1.51]+ko00591//Linoleic acid metabolism+ko00590//Arachidonic acid metabolism+ko00592//alpha-Linolenic acid metabolism+ko01100//Metabolic pathways+ko01110//Biosynthesis of secondary metabolites+ko00100//Steroid biosynthesis+ko00564//Glycerophospholipid metabolism+ko00565//Ether lip…	ko00564//Glycerophospholipid metabolism;ko00591//Linoleic acid metabolism;ko00565//Ether lipid metabolism;ko00561//Glycerolipid metabolism;ko01110//Biosynthesis of secondary metabolites;ko00100//Steroid biosynthesis;ko00592//alpha-Linolenic acid metabolism;ko01100//Metabolic pathways;ko00590//Arachidonic acid metabolism
102	Phatr3_J22677	-1.20686	3.16134e-45	K04712//sphingolipid 4-desaturase/C4-monooxygenase [EC:1.14.19.17 1.14.18.5]+ko00600//Sphingolipid metabolism+ko01100//Metabolic pathways	ko00600//Sphingolipid metabolism;ko01100//Metabolic pathways
103	Phatr3_J41807	-1.20937	1.77292e-99	K00654//serine palmitoyltransferase [EC:2.3.1.50]+ko00600//Sphingolipid metabolism+ko01100//Metabolic pathways	ko01100//Metabolic pathways;ko00600//Sphingolipid metabolism
104	Phatr3_J51757	-1.36897	0	K09832//sterol 22-desaturase [EC:1.14.19.41]+ko01100//Metabolic pathways+ko01110//Biosynthesis of secondary metabolites+ko00100//Steroid biosynthesis	ko00100//Steroid biosynthesis;ko01100//Metabolic pathways;ko01110//Biosynthesis of secondary metabolites
105	Phatr3_EG01736	-1.4851	9.53488e-107	K00999//CDP-diacylglycerol--inositol 3-phosphatidyltransferase [EC:2.7.8.11]+ko01100//Metabolic pathways+ko04070//Phosphatidylinositol signaling system+ko00564//Glycerophospholipid metabolism+ko00562//Inositol phosphate metabolism	ko04070//Phosphatidylinositol signaling system;ko01100//Metabolic pathways;ko00562//Inositol phosphate metabolism;ko00564//Glycerophospholipid metabolism
106	Phatr3_J8860	-1.50983	0	K00679//phospholipid:diacylglycerol acyltransferase [EC:2.3.1.158]+ko01100//Metabolic pathways+ko00561//Glycerolipid metabolism;K00679//phospholipid:diacylglycerol acyltransferase [EC:2.3.1.158]+ko01100//Metabolic pathways+ko00561//Glycerolipid metabolism	ko01100//Metabolic pathways;ko00561//Glycerolipid metabolism
107	Phatr3_J31339	-1.65902	0	K05917//sterol 14alpha-demethylase [EC:1.14.14.154 1.14.15.36]+ko01100//Metabolic pathways+ko01110//Biosynthesis of secondary metabolites+ko00100//Steroid biosynthesis	ko01110//Biosynthesis of secondary metabolites;ko00100//Steroid biosynthesis;ko01100//Metabolic pathways
108	Phatr3_EG02401	-1.72546	0	K00323//H+-translocating NAD(P) transhydrogenase [EC:1.6.1.2 7.1.1.1]+ko01100//Metabolic pathways+ko00760//Nicotinate and nicotinamide metabolism;K00864//glycerol kinase [EC:2.7.1.30]+ko04626//Plant-pathogen interaction+ko01100//Metabolic pathways+ko00561//Glycerolipid metabolism	ko00561//Glycerolipid metabolism;ko04626//Plant-pathogen interaction;ko01100//Metabolic pathways;ko00760//Nicotinate and nicotinamide metabolism
109	Phatr3_J44630	-1.74462	2.16988e-276	K00079//carbonyl reductase 1 [EC:1.1.1.184 1.1.1.189 1.1.1.197]+ko00590//Arachidonic acid metabolism+ko01100//Metabolic pathways+ko00790//Folate biosynthesis	ko01100//Metabolic pathways;ko00790//Folate biosynthesis;ko00590//Arachidonic acid metabolism
110	Phatr3_J10378	-1.76499	0	K00654//serine palmitoyltransferase [EC:2.3.1.50]+ko00600//Sphingolipid metabolism+ko01100//Metabolic pathways	ko00600//Sphingolipid metabolism;ko01100//Metabolic pathways
111	Phatr3_J35637	-1.81296	5.29844e-06	K00059//3-oxoacyl-[acyl-carrier protein] reductase [EC:1.1.1.100]+ko01240//Biosynthesis of cofactors+ko01100//Metabolic pathways+ko01110//Biosynthesis of secondary metabolites+ko00061//Fatty acid biosynthesis+ko01212//Fatty acid metabolism+ko00780//Biotin metabolism	ko01110//Biosynthesis of secondary metabolites;ko01240//Biosynthesis of cofactors;ko00780//Biotin metabolism;ko00061//Fatty acid biosynthesis;ko01212//Fatty acid metabolism;ko01100//Metabolic pathways
112	Phatr3_J50914	-1.86149	8.11702e-08	K05894//12-oxophytodienoic acid reductase [EC:1.3.1.42]+ko00592//alpha-Linolenic acid metabolism+ko01100//Metabolic pathways+ko01110//Biosynthesis of secondary metabolites	ko00592//alpha-Linolenic acid metabolism;ko01100//Metabolic pathways;ko01110//Biosynthesis of secondary metabolites
113	Phatr3_J37367	-1.94503	6.20237e-08	K09458//3-oxoacyl-[acyl-carrier-protein] synthase II [EC:2.3.1.179]+ko01240//Biosynthesis of cofactors+ko01100//Metabolic pathways+ko00061//Fatty acid biosynthesis+ko01212//Fatty acid metabolism+ko00780//Biotin metabolism	ko01100//Metabolic pathways;ko01240//Biosynthesis of cofactors;ko00780//Biotin metabolism;ko01212//Fatty acid metabolism;ko00061//Fatty acid biosynthesis
114	Phatr3_J45054	-1.95865	0	K00901//diacylglycerol kinase (ATP) [EC:2.7.1.107]+ko01100//Metabolic pathways+ko01110//Biosynthesis of secondary metabolites+ko04070//Phosphatidylinositol signaling system+ko00564//Glycerophospholipid metabolism+ko00561//Glycerolipid metabolism	ko00561//Glycerolipid metabolism;ko00564//Glycerophospholipid metabolism;ko01100//Metabolic pathways;ko04070//Phosphatidylinositol signaling system;ko01110//Biosynthesis of secondary metabolites
115	Phatr3_J49867	-2.06836	0	K10246//fatty acid elongase 3 [EC:2.3.1.199]+ko01100//Metabolic pathways+ko01110//Biosynthesis of secondary metabolites+ko00062//Fatty acid elongation+ko01212//Fatty acid metabolism+ko01040//Biosynthesis of unsaturated fatty acids	ko00062//Fatty acid elongation;ko01100//Metabolic pathways;ko01040//Biosynthesis of unsaturated fatty acids;ko01212//Fatty acid metabolism;ko01110//Biosynthesis of secondary metabolites
116	Phatr3_J35939	-5.57782	4.0041e-08	K11147//dehydrogenase/reductase SDR family member 4 [EC:1.1.-.-]+ko04146//Peroxisome+ko01100//Metabolic pathways;K00059//3-oxoacyl-[acyl-carrier protein] reductase [EC:1.1.1.100]+ko01240//Biosynthesis of cofactors+ko01100//Metabolic pathways+ko01110//Biosynthesis of secondary metabolites+ko00061//Fatty acid biosynthesis+ko01212//Fatty acid metabolism+ko00780//Biotin metabolism;K08081//tropinone r…	ko00960//Tropane, piperidine and pyridine alkaloid biosynthesis;ko00780//Biotin metabolism;ko01110//Biosynthesis of secondary metabolites;ko01212//Fatty acid metabolism;ko01100//Metabolic pathways;ko04146//Peroxisome;ko00061//Fatty acid biosynthesis;ko01240//Biosynthesis of cofactors
117	Phatr3_Jdraft598	-9.02919	5.89682e-51	K06221//2,5-diketo-D-gluconate reductase A [EC:1.1.1.346];K00002//alcohol dehydrogenase (NADP+) [EC:1.1.1.2]+ko00010//Glycolysis / Gluconeogenesis+ko01240//Biosynthesis of cofactors+ko00040//Pentose and glucuronate interconversions+ko01100//Metabolic pathways+ko00053//Ascorbate and aldarate metabolism+ko01110//Biosynthesis of secondary metabolites+ko00620//Pyruvate metabolism+ko00561//Glycerolipi…	ko00561//Glycerolipid metabolism;ko00040//Pentose and glucuronate interconversions;ko01100//Metabolic pathways;ko01240//Biosynthesis of cofactors;ko01110//Biosynthesis of secondary metabolites;ko00053//Ascorbate and aldarate metabolism;ko00010//Glycolysis / Gluconeogenesis;ko00620//Pyruvate metabolism
118	Phatr3_J14125	-12.464	1.41692e-304	K03715//1,2-diacylglycerol 3-beta-galactosyltransferase [EC:2.4.1.46]+ko01100//Metabolic pathways+ko00561//Glycerolipid metabolism	ko00561//Glycerolipid metabolism;ko01100//Metabolic pathways
aLog2FC based on RNA-seq data. Each value is the mean from three biological replicates.
bEqual to adjusted p-value, change is set at q-value < 0.05 in this study.

## Sheet: Table S4
Table S4. Expression level of DEGs involved in fatty acid biosynthesis, arachidonic acid metabolism, LUFA synthesis, ceramide synthesis,and phosphatidylinositol signaling system in the mPhoD/WT comparison.
Pathway	Gene ID	Gene name	WT_FPKM	mPhoD_ FPKM	Log2FCa	Qvalueb	Regulation	KEGG Orthology
Fatty acid biosynthesis	Phatr3_EG02496	FabG, 3-oxoacyl-[acyl-carrier protein] reductase	1.983	6.493	1.70672	1.60203e-16	Up	K00059//3-oxoacyl-[acyl-carrier protein] reductase [EC:1.1.1.100]+ko01240//Biosynthesis of cofactors+ko01100//Metabolic pathways+ko01110//Biosynthesis of secondary metabolites+ko00061//Fatty acid biosynthesis+ko01212//Fatty acid metabolism+ko00780//Biotin metabolism
	Phatr3_J10068	FabI, enoyl-[acyl-carrier protein] reductase I	0.57	2.37	2.04265	5.47042e-12	Up	K00208//enoyl-[acyl-carrier protein] reductase I [EC:1.3.1.9 1.3.1.10]+ko01240//Biosynthesis of cofactors+ko01100//Metabolic pathways+ko01110//Biosynthesis of secondary metabolites+ko00061//Fatty acid biosynthesis+ko01212//Fatty acid metabolism+ko00780//Biotin metabolism
	Phatr3_J10306	FabG, 3-oxoacyl-[acyl-carrier protein] reductase	11.05	20.61	1.03013	2.01092e-32	Up	K00059//3-oxoacyl-[acyl-carrier protein] reductase [EC:1.1.1.100]+ko01240//Biosynthesis of cofactors+ko01100//Metabolic pathways+ko01110//Biosynthesis of secondary metabolites+ko00061//Fatty acid biosynthesis+ko01212//Fatty acid metabolism+ko00780//Biotin metabolism;K00059//3-oxoacyl-[acyl-carrier protein] reductase [EC:1.1.1.100]+ko01240//Biosynthesis of cofactors+ko01100//Metabolic pathways+ko0…
	Phatr3_J10497	FabI, enoyl-[acyl-carrier protein] reductase I	0.51	25.92	5.66141	1.38965e-273	Up	K07512//mitochondrial enoyl-[acyl-carrier protein] reductase / trans-2-enoyl-CoA reductase [EC:1.3.1.- 1.3.1.38]+ko01100//Metabolic pathways+ko00062//Fatty acid elongation+ko00061//Fatty acid biosynthesis+ko01212//Fatty acid metabolism
	Phatr3_J11192	FabG, 3-oxoacyl-[acyl-carrier protein] reductase	22.516	58.043	1.36282	1.61234e-105	Up	K00065//2-dehydro-3-deoxy-D-gluconate 5-dehydrogenase [EC:1.1.1.127]+ko00040//Pentose and glucuronate interconversions+ko01100//Metabolic pathways;K00059//3-oxoacyl-[acyl-carrier protein] reductase [EC:1.1.1.100]+ko01240//Biosynthesis of cofactors+ko01100//Metabolic pathways+ko01110//Biosynthesis of secondary metabolites+ko00061//Fatty acid biosynthesis+ko01212//Fatty acid metabolism+ko00780//Bio…
	Phatr3_J12303	FabG, 3-oxoacyl-[acyl-carrier protein] reductase	1.686	3.413	1.01507	4.12412e-08	Up	K11163//dehydrogenase/reductase SDR family member 1 [EC:1.1.-.-];K00059//3-oxoacyl-[acyl-carrier protein] reductase [EC:1.1.1.100]+ko01240//Biosynthesis of cofactors+ko01100//Metabolic pathways+ko01110//Biosynthesis of secondary metabolites+ko00061//Fatty acid biosynthesis+ko01212//Fatty acid metabolism+ko00780//Biotin metabolism
	Phatr3_J13073	FabG, 3-oxoacyl-[acyl-carrier protein] reductase	17.946	62.583	1.79695	9.47613e-160	Up	K00059//3-oxoacyl-[acyl-carrier protein] reductase [EC:1.1.1.100]+ko01240//Biosynthesis of cofactors+ko01100//Metabolic pathways+ko01110//Biosynthesis of secondary metabolites+ko00061//Fatty acid biosynthesis+ko01212//Fatty acid metabolism+ko00780//Biotin metabolism
	Phatr3_J18940	FabF, 3-oxoacyl-[acyl-carrier-protein] synthase II	1.183	8.07	2.76885	6.95324e-65	Up	K09458//3-oxoacyl-[acyl-carrier-protein] synthase II [EC:2.3.1.179]+ko01240//Biosynthesis of cofactors+ko01100//Metabolic pathways+ko00061//Fatty acid biosynthesis+ko01212//Fatty acid metabolism+ko00780//Biotin metabolism
	Phatr3_J35637	FabG, 3-oxoacyl-[acyl-carrier protein] reductase	0.513	0.146	-1.81296	5.29844e-06	Down	K00059//3-oxoacyl-[acyl-carrier protein] reductase [EC:1.1.1.100]+ko01240//Biosynthesis of cofactors+ko01100//Metabolic pathways+ko01110//Biosynthesis of secondary metabolites+ko00061//Fatty acid biosynthesis+ko01212//Fatty acid metabolism+ko00780//Biotin metabolism
	Phatr3_J35939	FabG, 3-oxoacyl-[acyl-carrier protein] reductase	0.97	0	-5.57782	4.0041e-08	Down	K11147//dehydrogenase/reductase SDR family member 4 [EC:1.1.-.-]+ko04146//Peroxisome+ko01100//Metabolic pathways;K00059//3-oxoacyl-[acyl-carrier protein] reductase [EC:1.1.1.100]+ko01240//Biosynthesis of cofactors+ko01100//Metabolic pathways+ko01110//Biosynthesis of secondary metabolites+ko00061//Fatty acid biosynthesis+ko01212//Fatty acid metabolism+ko00780//Biotin metabolism;K08081//tropinone r…
	Phatr3_J37367	FabF, 3-oxoacyl-[acyl-carrier-protein] synthase II	0.98	0.256	-1.94503	6.20237e-08	Down	K09458//3-oxoacyl-[acyl-carrier-protein] synthase II [EC:2.3.1.179]+ko01240//Biosynthesis of cofactors+ko01100//Metabolic pathways+ko00061//Fatty acid biosynthesis+ko01212//Fatty acid metabolism+ko00780//Biotin metabolism
	Phatr3_J37652	FabD, [acyl-carrier-protein] S-malonyltransferase	0.083	0.526	2.6385	3.34186e-05	Up	K00645//[acyl-carrier-protein] S-malonyltransferase [EC:2.3.1.39]+ko01100//Metabolic pathways+ko01110//Biosynthesis of secondary metabolites+ko00061//Fatty acid biosynthesis+ko01212//Fatty acid metabolism
	Phatr3_J41886	FabG, 3-oxoacyl-[acyl-carrier protein] reductase	4.793	20.28	2.13513	3.31264e-247	Up	K09841//xanthoxin dehydrogenase [EC:1.1.1.288]+ko00906//Carotenoid biosynthesis+ko01100//Metabolic pathways+ko01110//Biosynthesis of secondary metabolites;K00059//3-oxoacyl-[acyl-carrier protein] reductase [EC:1.1.1.100]+ko01240//Biosynthesis of cofactors+ko01100//Metabolic pathways+ko01110//Biosynthesis of secondary metabolites+ko00061//Fatty acid biosynthesis+ko01212//Fatty acid metabolism+ko00…
	Phatr3_J45294	FabG, 3-oxoacyl-[acyl-carrier protein] reductase	43.516	21.673	-1.01364	3.19486e-48	Down	K16066//3-hydroxy acid dehydrogenase / malonic semialdehyde reductase [EC:1.1.1.381 1.1.1.-]+ko01100//Metabolic pathways+ko00260//Glycine, serine and threonine metabolism+ko00240//Pyrimidine metabolism;K00059//3-oxoacyl-[acyl-carrier protein] reductase [EC:1.1.1.100]+ko01240//Biosynthesis of cofactors+ko01100//Metabolic pathways+ko01110//Biosynthesis of secondary metabolites+ko00061//Fatty acid b…
	Phatr3_J52648	FabF, 3-oxoacyl-[acyl-carrier-protein] synthase II	0.936	3.833	2.15899	2.54235e-33	Up	K09458//3-oxoacyl-[acyl-carrier-protein] synthase II [EC:2.3.1.179]+ko01240//Biosynthesis of cofactors+ko01100//Metabolic pathways+ko00061//Fatty acid biosynthesis+ko01212//Fatty acid metabolism+ko00780//Biotin metabolism;K09458//3-oxoacyl-[acyl-carrier-protein] synthase II [EC:2.3.1.179]+ko01240//Biosynthesis of cofactors+ko01100//Metabolic pathways+ko00061//Fatty acid biosynthesis+ko01212//Fatt…
	Phatr3_J55157	FabZ, 3-hydroxyacyl-[acyl-carrier-protein] dehydratase	0	2.043	5.87713	1.4698e-09	Up	K02372//3-hydroxyacyl-[acyl-carrier-protein] dehydratase [EC:4.2.1.59]+ko01240//Biosynthesis of cofactors+ko01100//Metabolic pathways+ko00061//Fatty acid biosynthesis+ko01212//Fatty acid metabolism+ko00780//Biotin metabolism
	Phatr3_J55209	ACC, acetyl-CoA carboxylase	6.76	43.013	2.67294	0	Up	K11262//acetyl-CoA carboxylase / biotin carboxylase 1 [EC:6.4.1.2 6.3.4.14 2.1.3.15]+ko00254//Aflatoxin biosynthesis+ko00640//Propanoate metabolism+ko01100//Metabolic pathways+ko01110//Biosynthesis of secondary metabolites+ko00061//Fatty acid biosynthesis+ko01212//Fatty acid metabolism+ko00620//Pyruvate metabolism;K11262//acetyl-CoA carboxylase / biotin carboxylase 1 [EC:6.4.1.2 6.3.4.14 2.1.3.15…
	Phatr3_J5780	FabG, 3-oxoacyl-[acyl-carrier protein] reductase	1.983	6.493	1.70672	1.60203e-16	Up	K00059//3-oxoacyl-[acyl-carrier protein] reductase [EC:1.1.1.100]+ko01240//Biosynthesis of cofactors+ko01100//Metabolic pathways+ko01110//Biosynthesis of secondary metabolites+ko00061//Fatty acid biosynthesis+ko01212//Fatty acid metabolism+ko00780//Biotin metabolism
Fatty acid elongation (LUFA synthesis)	Phatr3_EG02619	Δ6Des, acyl-lipid Delta6-acetylenase	4.393	17.25	1.97416	8.55202e-109	Up	K21737//acyl-lipid Delta6-acetylenase / acyl-lipid (9-3)-desaturase [EC:1.14.19.38 1.14.19.47];K21734//sphingolipid 8-(E/Z)-desaturase [EC:1.14.19.29]
	Phatr3_J10454	PPT, palmitoyl-protein thioesterase	15.716	35.523	1.17485	1.8516e-73	Up	K01074//palmitoyl-protein thioesterase [EC:3.1.2.22]+ko01100//Metabolic pathways+ko00062//Fatty acid elongation+ko01212//Fatty acid metabolism
	Phatr3_J17720	ACSL, long-chain acyl-CoA synthetase	1.98	11.286	2.50781	1.34593e-127	Up	K01897//long-chain acyl-CoA synthetase [EC:6.2.1.3]+ko04146//Peroxisome+ko01100//Metabolic pathways+ko00061//Fatty acid biosynthesis+ko01212//Fatty acid metabolism+ko00071//Fatty acid degradation
	Phatr3_J20143	ACSL, long-chain acyl-CoA synthetase	46.853	245.94	2.39121	0	Up	K01897//long-chain acyl-CoA synthetase [EC:6.2.1.3]+ko04146//Peroxisome+ko01100//Metabolic pathways+ko00061//Fatty acid biosynthesis+ko01212//Fatty acid metabolism+ko00071//Fatty acid degradation
	Phatr3_J22459	Δ4Des, acyl-lipid (7-3)-desaturase (Delta-4 desaturase)	0.303	7.4	4.62341	1.28651e-104	Up	K12418//acyl-lipid (7-3)-desaturase (Delta-4 desaturase) [EC:1.14.19.31]
	Phatr3_J25769	Δ12Des, acyl-lipid omega-6 desaturase (Delta-12 desaturase)	0.786	13.196	4.06529	2.5306e-134	Up	K10256//omega-6 fatty acid desaturase / acyl-lipid omega-6 desaturase (Delta-12 desaturase) [EC:1.14.19.6 1.14.19.22]+ko01100//Metabolic pathways+ko01212//Fatty acid metabolism+ko01040//Biosynthesis of unsaturated fatty acids
	Phatr3_J28009	Δ6Elo/Δ9Elo, very-long-chain enoyl-CoA reductase	0.75	93.493	6.95473	0	Up	K09591//steroid 5-alpha-reductase [EC:1.3.1.22]+ko00905//Brassinosteroid biosynthesis+ko01100//Metabolic pathways+ko01110//Biosynthesis of secondary metabolites;K10258//very-long-chain enoyl-CoA reductase [EC:1.3.1.93]+ko01100//Metabolic pathways+ko01110//Biosynthesis of secondary metabolites+ko00062//Fatty acid elongation+ko01212//Fatty acid metabolism+ko01040//Biosynthesis of unsaturated fatty …
	Phatr3_J29488	Δ6Des, acyl-lipid Delta6-acetylenase	2.15	15.863	2.88328	6.10839e-137	Up	K21737//acyl-lipid Delta6-acetylenase / acyl-lipid (9-3)-desaturase [EC:1.14.19.38 1.14.19.47]
	Phatr3_J33007	Δ6Elo/Δ9Elo, very-long-chain enoyl-CoA reductase	7.783	24.173	1.6333	1.37507e-138	Up	K10251//17beta-estradiol 17-dehydrogenase / very-long-chain 3-oxoacyl-CoA reductase [EC:1.1.1.62 1.1.1.330]+ko01100//Metabolic pathways+ko01110//Biosynthesis of secondary metabolites+ko00062//Fatty acid elongation+ko01212//Fatty acid metabolism+ko01040//Biosynthesis of unsaturated fatty acids
	Phatr3_J34485	Δ6Elo/Δ9Elo, elongation of very long chain fatty acids protein	1.203	8.35	2.78932	3.43714e-37	Up	K10244//elongation of very long chain fatty acids protein 5 [EC:2.3.1.199]+ko01100//Metabolic pathways+ko01110//Biosynthesis of secondary metabolites+ko00062//Fatty acid elongation+ko01212//Fatty acid metabolism+ko01040//Biosynthesis of unsaturated fatty acids;K10249//elongation of very long chain fatty acids protein 4 [EC:2.3.1.199]+ko01100//Metabolic pathways+ko01110//Biosynthesis of secondary …
	Phatr3_J42990	ACSL, long-chain acyl-CoA synthetase	5.123	24.666	2.24971	0	Up	K01897//long-chain acyl-CoA synthetase [EC:6.2.1.3]+ko04146//Peroxisome+ko01100//Metabolic pathways+ko00061//Fatty acid biosynthesis+ko01212//Fatty acid metabolism+ko00071//Fatty acid degradation
	Phatr3_J44622	Δ6Des, acyl-lipid Delta6-acetylenase	1.14	55.943	4.47438	0	Up	K21737//acyl-lipid Delta6-acetylenase / acyl-lipid (9-3)-desaturase [EC:1.14.19.38 1.14.19.47];K01649//2-isopropylmalate synthase [EC:2.3.3.13]+ko00290//Valine, leucine and isoleucine biosynthesis+ko01230//Biosynthesis of amino acids+ko01100//Metabolic pathways+ko01110//Biosynthesis of secondary metabolites+ko01210//2-Oxocarboxylic acid metabolism+ko00620//Pyruvate metabolism;K01649//2-isopropylm…
	Phatr3_J44831	Δ6Elo/Δ9Elo, very-long-chain enoyl-CoA reductase	5.886	19.69	1.74188	6.00388e-156	Up	K10703//very-long-chain (3R)-3-hydroxyacyl-CoA dehydratase [EC:4.2.1.134]+ko01100//Metabolic pathways+ko01110//Biosynthesis of secondary metabolites+ko00062//Fatty acid elongation+ko01212//Fatty acid metabolism+ko01040//Biosynthesis of unsaturated fatty acids
	Phatr3_J46830	Δ4Des, acyl-lipid (7-3)-desaturase (Delta-4 desaturase)	11.483	31.483	1.45548	0	Up	K12418//acyl-lipid (7-3)-desaturase (Delta-4 desaturase) [EC:1.14.19.31]
	Phatr3_J48423	Δ12Des, acyl-lipid omega-6 desaturase (Delta-12 desaturase)	3.496	21.243	2.6049	1.00549e-171	Up	K10256//omega-6 fatty acid desaturase / acyl-lipid omega-6 desaturase (Delta-12 desaturase) [EC:1.14.19.6 1.14.19.22]+ko01100//Metabolic pathways+ko01212//Fatty acid metabolism+ko01040//Biosynthesis of unsaturated fatty acids
	Phatr3_J49867	Δ6Elo, fatty acid elongase 3	303.9	72.623	-2.06836	0	Down	K10246//fatty acid elongase 3 [EC:2.3.1.199]+ko01100//Metabolic pathways+ko01110//Biosynthesis of secondary metabolites+ko00062//Fatty acid elongation+ko01212//Fatty acid metabolism+ko01040//Biosynthesis of unsaturated fatty acids
	Phatr3_J51560	Δ9Elo, very-long-chain 3-oxoacyl-CoA reductase	7.013	20.606	1.55127	5.12114e-52	Up	K10251//17beta-estradiol 17-dehydrogenase / very-long-chain 3-oxoacyl-CoA reductase [EC:1.1.1.62 1.1.1.330]+ko01100//Metabolic pathways+ko01110//Biosynthesis of secondary metabolites+ko00062//Fatty acid elongation+ko01212//Fatty acid metabolism+ko01040//Biosynthesis of unsaturated fatty acids
	Phatr3_J55137	Δ6Des, acyl-lipid Delta6-acetylenase	3.27	59.393	3.77813	0	Up	K21737//acyl-lipid Delta6-acetylenase / acyl-lipid (9-3)-desaturase [EC:1.14.19.38 1.14.19.47];K08869//aarF domain-containing kinase
	Phatr3_J9255	Δ6Elo/Δ9Elo, elongation of very long chain fatty acids protein	4.173	19.146	2.19532	1.7898e-88	Up	K10249//elongation of very long chain fatty acids protein 4 [EC:2.3.1.199]+ko01100//Metabolic pathways+ko01110//Biosynthesis of secondary metabolites+ko00062//Fatty acid elongation+ko01212//Fatty acid metabolism+ko01040//Biosynthesis of unsaturated fatty acids;K10244//elongation of very long chain fatty acids protein 5 [EC:2.3.1.199]+ko01100//Metabolic pathways+ko01110//Biosynthesis of secondary …
Arachidonic acid metabolism	Phatr3_EG01052	PTGES, microsomal prostaglandin-E synthase	6.24	14.166	1.17691	1.05215e-28	Up	K05309//microsomal prostaglandin-E synthase 2 [EC:5.3.99.3]+ko00590//Arachidonic acid metabolism+ko01100//Metabolic pathways;K05309//microsomal prostaglandin-E synthase 2 [EC:5.3.99.3]+ko00590//Arachidonic acid metabolism+ko01100//Metabolic pathways
	Phatr3_J13602	LTA4H, leukotriene-A4 hydrolase	6.28	15.003	1.2541	9.28323e-66	Up	K01254//leukotriene-A4 hydrolase [EC:3.3.2.6]+ko00590//Arachidonic acid metabolism+ko01100//Metabolic pathways
	Phatr3_J19513	GGT, gamma-glutamyltranspeptidase	5.116	14.266	1.47804	1.15886e-93	Up	K18592//gamma-glutamyltranspeptidase / glutathione hydrolase / leukotriene-C4 hydrolase [EC:2.3.2.2 3.4.19.13 3.4.19.14]+ko00430//Taurine and hypotaurine metabolism+ko00590//Arachidonic acid metabolism+ko01100//Metabolic pathways+ko00460//Cyanoamino acid metabolism+ko00480//Glutathione metabolism
	Phatr3_J42757	PTGES, cytosolic prostaglandin-E synthase	59.263	218.156	1.84815	0	Up	K15730//cytosolic prostaglandin-E synthase [EC:5.3.99.3]+ko00590//Arachidonic acid metabolism+ko01100//Metabolic pathways;K15730//cytosolic prostaglandin-E synthase [EC:5.3.99.3]+ko00590//Arachidonic acid metabolism+ko01100//Metabolic pathways
	Phatr3_J44630	CBR1, carbonyl reductase 1	107.226	32.09	-1.74462	2.16988e-276	Down	K00079//carbonyl reductase 1 [EC:1.1.1.184 1.1.1.189 1.1.1.197]+ko00590//Arachidonic acid metabolism+ko01100//Metabolic pathways+ko00790//Folate biosynthesis
	Phatr3_J48799	TGL4, TAG lipase	265.486	121.053	-1.13453	0	Down	K14674//TAG lipase / steryl ester hydrolase / phospholipase A2 / LPA acyltransferase [EC:3.1.1.3 3.1.1.13 3.1.1.4 2.3.1.51]+ko00591//Linoleic acid metabolism+ko00590//Arachidonic acid metabolism+ko00592//alpha-Linolenic acid metabolism+ko01100//Metabolic pathways+ko01110//Biosynthesis of secondary metabolites+ko00100//Steroid biosynthesis+ko00564//Glycerophospholipid metabolism+ko00565//Ether lip…
Phosphatidylinositol signaling system	Phatr3_EG02126	PIP5K, 1-phosphatidylinositol-4-phosphate 5-kinase	2.633	6.266	1.25106	4.55532e-38	Up	K00889//1-phosphatidylinositol-4-phosphate 5-kinase [EC:2.7.1.68]+ko04144//Endocytosis+ko01100//Metabolic pathways+ko04070//Phosphatidylinositol signaling system+ko00562//Inositol phosphate metabolism
	Phatr3_J16608	PIKFYVE, 1-phosphatidylinositol-3-phosphate 5-kinase	146.453	55.573	-1.39805	0	Down	K20523//SH3 domain-containing YSC84-like protein 1;K00921//1-phosphatidylinositol-3-phosphate 5-kinase [EC:2.7.1.150]+ko04145//Phagosome+ko01100//Metabolic pathways+ko04070//Phosphatidylinositol signaling system+ko00562//Inositol phosphate metabolism
	Phatr3_J30154	PIP5K, 1-phosphatidylinositol-4-phosphate 5-kinase	7.91	17.523	1.1451	1.36039e-47	Up	K00889//1-phosphatidylinositol-4-phosphate 5-kinase [EC:2.7.1.68]+ko04144//Endocytosis+ko01100//Metabolic pathways+ko04070//Phosphatidylinositol signaling system+ko00562//Inositol phosphate metabolism
	Phatr3_J3664	PIP5K, 1-phosphatidylinositol-4-phosphate 5-kinase	1.363	4.026	1.5605	1.61392e-22	Up	K00889//1-phosphatidylinositol-4-phosphate 5-kinase [EC:2.7.1.68]+ko04144//Endocytosis+ko01100//Metabolic pathways+ko04070//Phosphatidylinositol signaling system+ko00562//Inositol phosphate metabolism;K25458//
	Phatr3_J39402	SAC1, phosphatidylinositol 4-phosphatase	56.12	123.693	1.25605	0	Up	K21989//calcium permeable stress-gated cation channel;K21797//phosphatidylinositol 4-phosphatase [EC:3.1.3.-]+ko01100//Metabolic pathways+ko04070//Phosphatidylinositol signaling system+ko00562//Inositol phosphate metabolism
	Phatr3_J43084	IPPK, inositol-pentakisphosphate 2-kinase	3.963	15.113	1.92871	2.0175e-89	Up	K10572//inositol-pentakisphosphate 2-kinase [EC:2.7.1.158]+ko01100//Metabolic pathways+ko04070//Phosphatidylinositol signaling system+ko00562//Inositol phosphate metabolism
	Phatr3_J43951	PIKFYVE, 1-phosphatidylinositol-3-phosphate 5-kinase	1.876	4.2	1.7144	5.82435e-33	Up	K00921//1-phosphatidylinositol-3-phosphate 5-kinase [EC:2.7.1.150]+ko04145//Phagosome+ko01100//Metabolic pathways+ko04070//Phosphatidylinositol signaling system+ko00562//Inositol phosphate metabolism
	Phatr3_J44782	IPMK, inositol-polyphosphate multikinase	2.456	8.256	1.74813	4.11711e-38	Up	K00915//inositol-polyphosphate multikinase [EC:2.7.1.140 2.7.1.151]+ko01100//Metabolic pathways+ko04070//Phosphatidylinositol signaling system+ko00562//Inositol phosphate metabolism
	Phatr3_J47389	PIP5K, 1-phosphatidylinositol-4-phosphate 5-kinase	1.663	6.133	1.87954	2.31648e-70	Up	K00889//1-phosphatidylinositol-4-phosphate 5-kinase [EC:2.7.1.68]+ko04144//Endocytosis+ko01100//Metabolic pathways+ko04070//Phosphatidylinositol signaling system+ko00562//Inositol phosphate metabolism;K07002//uncharacterized protein;K00889//1-phosphatidylinositol-4-phosphate 5-kinase [EC:2.7.1.68]+ko04144//Endocytosis+ko01100//Metabolic pathways+ko04070//Phosphatidylinositol signaling system+ko00…
	Phatr3_J573	INPP5B, inositol polyphosphate 5-phosphatase INPP5B/F	4.706	17.24	1.87175	1.43487e-171	Up	K01099//inositol polyphosphate 5-phosphatase INPP5B/F [EC:3.1.3.36]+ko01100//Metabolic pathways+ko04070//Phosphatidylinositol signaling system+ko00562//Inositol phosphate metabolism;K20279//synaptojanin [EC:3.1.3.36]+ko01100//Metabolic pathways+ko04070//Phosphatidylinositol signaling system+ko00562//Inositol phosphate metabolism
	Phatr3_J7164	PI4KB, phosphatidylinositol 4-kinase B	11.176	19.81	1.4661	0	Up	K19801//phosphatidylinositol 4-kinase B [EC:2.7.1.67]+ko01100//Metabolic pathways+ko04070//Phosphatidylinositol signaling system+ko00562//Inositol phosphate metabolism;K19801//phosphatidylinositol 4-kinase B [EC:2.7.1.67]+ko01100//Metabolic pathways+ko04070//Phosphatidylinositol signaling system+ko00562//Inositol phosphate metabolism
	Phatr3_J944	PIP5K, 1-phosphatidylinositol-4-phosphate 5-kinase	0.35	0.94	1.41164	2.23849e-05	Up	K00889//1-phosphatidylinositol-4-phosphate 5-kinase [EC:2.7.1.68]+ko04144//Endocytosis+ko01100//Metabolic pathways+ko04070//Phosphatidylinositol signaling system+ko00562//Inositol phosphate metabolism
Ceramide biosynthesis	Phatr3_J10378	SPT, serine palmitoyltransferase	146.656	43.223	-1.76499	0	Down	K00654//serine palmitoyltransferase [EC:2.3.1.50]+ko00600//Sphingolipid metabolism+ko01100//Metabolic pathways
	Phatr3_J22677	DEGS, sphingolipid 4-desaturase/C4-monooxygenase	26.896	11.67	-1.20686	3.16134e-45	Down	K04712//sphingolipid 4-desaturase/C4-monooxygenase [EC:1.14.19.17 1.14.18.5]+ko00600//Sphingolipid metabolism+ko01100//Metabolic pathways
	Phatr3_J33463	KDSR, 3-dehydrosphinganine reductase	5.053	35.366	2.80368	1.45223e-142	Up	K04708//3-dehydrosphinganine reductase [EC:1.1.1.102]+ko00600//Sphingolipid metabolism+ko01100//Metabolic pathways
	Phatr3_J41807	SPT, serine palmitoyltransferase	30.086	13.036	-1.20937	1.77292e-99	Down	K00654//serine palmitoyltransferase [EC:2.3.1.50]+ko00600//Sphingolipid metabolism+ko01100//Metabolic pathways
	Phatr3_J46383	DEGS, sphingolipid 4-desaturase/C4-monooxygenase	10.176	20.583	1.01373	2.78009e-44	Up	K04712//sphingolipid 4-desaturase/C4-monooxygenase [EC:1.14.19.17 1.14.18.5]+ko00600//Sphingolipid metabolism+ko01100//Metabolic pathways
	Phatr3_J48977	KDSR, 3-dehydrosphinganine reductase	12.46	28.7	1.20116	4.26878e-54	Up	K04708//3-dehydrosphinganine reductase [EC:1.1.1.102]+ko00600//Sphingolipid metabolism+ko01100//Metabolic pathways
	Phatr3_J49163	CERS, very-long-chain ceramide synthase	7.21	15.983	1.18808	4.61878e-38	Up	K24621//very-long-chain ceramide synthase [EC:2.3.1.297]+ko00600//Sphingolipid metabolism+ko01100//Metabolic pathways;K04709//very-long-chain ceramide synthase [EC:2.3.1.297]+ko00600//Sphingolipid metabolism+ko01100//Metabolic pathways
aLog2FC based on RNA-seq data. Each value is the mean from three biological replicates.
bEqual to adjusted p-value, change is set at q-value < 0.05 in this study.
